# Supplementary material for: 4-Nitro­benzoic acid–N-(pyrimidin-2-yl)aniline (1/1)
Source: Acta Crystallogr Sect E Struct Rep Online. 2011 Oct 29;67(Pt 11):o3080–1. doi: 10.1107/S1600536811044175 (PMC3247469; doi:10.1107/S1600536811044175)
Supplement: Supplementary file 1 [file e-67-o3080-sup1.cif]

##############################################################################
#                                                                            #
# This CIF contains the data in a paper accepted for publication in          #
# Acta Crystallographica Section E. It conforms to the requirements of       #
# Notes for Authors for Acta Crystallographica Section E, and has been       #
# peer reviewed under the auspices of the IUCr Commission on Journals.       #
#                                                                            #
# Full details of the Crystallographic Information File format               #
# are given in the paper "The Crystallographic Information File (CIF):       #
# a New Standard Archive File for Crystallography" by S. R. Hall, F. H.      #
# Allen and I. D. Brown [Acta Cryst. (1991), A47, 655-685].                  #
#                                                                            #
# The current version of the core CIF dictionary is obtainable from          #
# ftp://ftp.iucr.org/pub/cif_core.dic.                                       #
#                                                                            #
# Software is freely available for graphical display of the structure(s)     #
# in this CIF. For information consult the CIF software page                 #
# http://www.iucr.org/resources/cif/software.                                #
#                                                                            #
# This file may be used for bona fide research purposes within the           #
# scientific community so long as proper attribution is given to the journal # 
# article from which it was obtained.                                        #
#                                                                            #
##############################################################################
data_global
_audit_creation_method     SHELXL-97
_journal_date_recd_electronic     2011-10-06
_journal_date_accepted     2011-10-24
_journal_name_full     'Acta Crystallographica, Section E'
_journal_year     2011
_journal_volume     67
_journal_issue     11
_journal_page_first     o3080
_journal_page_last     o3081
_journal_paper_category     QO
_journal_coeditor_code     EZ2266
_publ_contact_author_name     ' Edward RT Tiekink '
_publ_contact_author_address
;
Department of Chemistry, University of Malaya,
50603 Kuala Lumpur, Malaysia
;
_publ_contact_author_email
;
edward.tiekink@gmail.com
;
_publ_contact_author_fax     ' +60 3 7967 4193 '
_publ_contact_author_phone     ' +60 3 7967 6775 '
_publ_section_title
;
4-Nitrobenzoic acid--<i>N</i>-(pyrimidin-2-yl)aniline (1/1)
;
loop_
    _publ_author_name
    _publ_author_footnote
    _publ_author_address
    'Aina Mardia Akhmad Aznan' .
;
Department of Chemistry, University of Malaya,
50603 Kuala Lumpur, Malaysia
;
    'Abdullah, Zanariah'
;
Additional correspondence author, e-mail: zana@um.edu.my.
;
;
Department of Chemistry, University of Malaya,
50603 Kuala Lumpur, Malaysia
;
    'Ng, Seik Weng' .
;
Department of Chemistry, University of Malaya,
50603 Kuala Lumpur, Malaysia and Chemistry Department, Faculty of
Science, King Abdulaziz University, PO Box 80203 Jeddah, Saudi Arabia
;
    'Tiekink, Edward R. T.' .
;
Department of Chemistry, University of Malaya,
50603 Kuala Lumpur, Malaysia
;
data_I
_audit_creation_method     SHELXL-97
_chemical_name_systematic
;
4-Nitrobenzoic acid--<i>N</i>-(pyrimidin-2-yl)aniline (1/1)
;
_chemical_name_common     ?
_chemical_formula_moiety     'C10 H9 N3, C7 H5 N O4'
_chemical_formula_sum     'C17 H14 N4 O4'
_chemical_formula_iupac     'C10 H9 N3, C7 H5 N O4'
_chemical_formula_weight     338.32
_chemical_melting_point     ?
_symmetry_cell_setting     monoclinic
_symmetry_space_group_name_H-M     'P 21/c'
_symmetry_space_group_name_Hall     '-P 2ybc'
loop_
    _symmetry_equiv_pos_as_xyz
    'x, y, z'
    '-x, y+1/2, -z+1/2'
    '-x, -y, -z'
    'x, -y-1/2, z-1/2'
_cell_length_a     12.7754(4)
_cell_length_b     25.7788(8)
_cell_length_c     9.5813(3)
_cell_angle_alpha     90.00
_cell_angle_beta     104.209(4)
_cell_angle_gamma     90.00
_cell_volume     3058.92(17)
_cell_formula_units_Z     8
_cell_measurement_reflns_used     5286
_cell_measurement_theta_min     2.2760
_cell_measurement_theta_max     29.3054
_cell_measurement_temperature     100(2)
_exptl_crystal_description     block
_exptl_crystal_colour     colourless
_exptl_crystal_size_max     0.35
_exptl_crystal_size_mid     0.30
_exptl_crystal_size_min     0.25
_exptl_crystal_density_diffrn     1.469
_exptl_crystal_density_meas     ?
_exptl_crystal_density_method     'not measured'
_exptl_crystal_F_000     1408
_exptl_absorpt_coefficient_mu     0.108
_exptl_absorpt_correction_type     multi-scan
_exptl_absorpt_process_details     '(CrysAlis PRO; Agilent, 2010)'
_exptl_absorpt_correction_T_min     0.85551
_exptl_absorpt_correction_T_max     1.00000
_exptl_special_details
;
;
_diffrn_ambient_temperature     100(2)
_diffrn_radiation_type     MoK\a
_diffrn_radiation_wavelength     0.71073
_diffrn_radiation_source     'SuperNova (Mo) X-ray Source'
_diffrn_radiation_monochromator     Mirror
_diffrn_measurement_device_type
                  'Agilent SuperNova Dual diffractometer with an Atlas detector'
_diffrn_measurement_method     '\w scan'
_diffrn_detector_area_resol_mean     10.4041
_diffrn_reflns_number     15808
_diffrn_reflns_av_R_equivalents     0.0305
_diffrn_reflns_av_sigmaI/netI     0.0477
_diffrn_reflns_theta_min     2.28
_diffrn_reflns_theta_max     27.50
_diffrn_reflns_theta_full     27.50
_diffrn_measured_fraction_theta_max     0.970
_diffrn_measured_fraction_theta_full     0.970
_diffrn_reflns_limit_h_min     -16
_diffrn_reflns_limit_h_max     16
_diffrn_reflns_limit_k_min     -25
_diffrn_reflns_limit_k_max     33
_diffrn_reflns_limit_l_min     -12
_diffrn_reflns_limit_l_max     11
_diffrn_standards_number     0
_diffrn_standards_interval_count     0
_diffrn_standards_interval_time     0
_diffrn_standards_decay_%     0
_refine_special_details
;
Refinement of <i>F</i>^2^ against ALL reflections. The weighted <i>R</i>-factor
<i>wR</i> and goodness of fit <i>S</i> are based on <i>F</i>^2^, conventional
<i>R</i>-factors <i>R</i> are based on <i>F</i>, with <i>F</i> set to zero for
negative <i>F</i>^2^. The threshold expression of <i>F</i>^2^ >
\s(<i>F</i>^2^) is used only for calculating <i>R</i>-factors(gt) <i>etc</i>.
and is not relevant to the choice of reflections for refinement.
<i>R</i>-factors based on <i>F</i>^2^ are statistically about twice as large
as those based on <i>F</i>, and <i>R</i>- factors based on ALL data will be
even larger.
;
_reflns_number_total     6818
_reflns_number_gt     5093
_reflns_threshold_expression     I>2\s(I)
_refine_ls_structure_factor_coef     Fsqd
_refine_ls_matrix_type     full
_refine_ls_R_factor_all     0.0697
_refine_ls_R_factor_gt     0.0474
_refine_ls_wR_factor_gt     0.1040
_refine_ls_wR_factor_ref     0.1184
_refine_ls_goodness_of_fit_ref     1.032
_refine_ls_restrained_S_all     1.032
_refine_ls_number_reflns     6818
_refine_ls_number_parameters     463
_refine_ls_number_restraints     4
_refine_ls_hydrogen_treatment     mixed
_refine_ls_weighting_scheme     calc
_refine_ls_weighting_details
         'calc w=1/[\s^2^(Fo^2^)+(0.0435P)^2^+1.2445P] where P=(Fo^2^+2Fc^2^)/3'
_atom_sites_solution_hydrogens     geom
_atom_sites_solution_primary     direct
_atom_sites_solution_secondary     difmap
_refine_ls_shift/su_max     0.000
_refine_ls_shift/su_mean     0.000
_refine_diff_density_max     0.264
_refine_diff_density_min     -0.276
_refine_ls_extinction_method     none
_refine_ls_extinction_coef     ?
loop_
    _atom_type_symbol
    _atom_type_description
    _atom_type_scat_dispersion_real
    _atom_type_scat_dispersion_imag
    _atom_type_scat_source
    'C' 'C' 0.0033 0.0016
                         'International Tables Vol C Tables 4.2.6.8 and 6.1.1.4'
    'H' 'H' 0.0000 0.0000
                         'International Tables Vol C Tables 4.2.6.8 and 6.1.1.4'
    'N' 'N' 0.0061 0.0033
                         'International Tables Vol C Tables 4.2.6.8 and 6.1.1.4'
    'O' 'O' 0.0106 0.0060
                         'International Tables Vol C Tables 4.2.6.8 and 6.1.1.4'
_computing_data_collection     'CrysAlis PRO (Agilent, 2010)'
_computing_cell_refinement     'CrysAlis PRO (Agilent, 2010)'
_computing_data_reduction     'CrysAlis PRO (Agilent, 2010)'
_computing_structure_solution     'SHELXS97 (Sheldrick, 2008)'
_computing_structure_refinement     'SHELXL97 (Sheldrick, 2008)'
_computing_molecular_graphics
;
ORTEP-3 (Farrugia, 1997), QMol (Gans & Shalloway, 2001) and
DIAMOND
(Brandenburg, 2006)
;
_computing_publication_material     'publCIF (Westrip, 2010)'
loop_
    _atom_site_type_symbol
    _atom_site_label
    _atom_site_fract_x
    _atom_site_fract_y
    _atom_site_fract_z
    _atom_site_U_iso_or_equiv
    _atom_site_adp_type
    _atom_site_calc_flag
    _atom_site_refinement_flags
    _atom_site_occupancy
    _atom_site_symmetry_multiplicity
    _atom_site_disorder_assembly
    _atom_site_disorder_group
    O O1 0.85371(10) 0.60855(5) 0.50402(13) 0.0228(3) Uani d . 1 1 . .
    O O2 0.73858(10) 0.55038(5) 0.55581(14) 0.0244(3) Uani d D 1 1 . .
    H H2O 0.7228(17) 0.5752(6) 0.608(2) 0.037 Uiso d D 1 1 . .
    O O3 1.04527(12) 0.41493(6) 0.13302(18) 0.0414(4) Uani d . 1 1 . .
    O O4 0.95094(12) 0.35836(5) 0.21412(17) 0.0382(4) Uani d . 1 1 . .
    O O5 0.60266(10) 0.23665(5) 0.43762(14) 0.0236(3) Uani d . 1 1 . .
    O O6 0.67258(11) 0.29895(5) 0.32451(14) 0.0264(3) Uani d D 1 1 . .
    H H6O 0.7045(17) 0.2740(6) 0.294(2) 0.040 Uiso d D 1 1 . .
    O O7 0.39904(11) 0.43347(5) 0.78791(14) 0.0292(3) Uani d . 1 1 . .
    O O8 0.48451(11) 0.49026(5) 0.69235(14) 0.0268(3) Uani d . 1 1 . .
    N N1 0.75301(12) 0.69124(6) 0.65279(16) 0.0184(3) Uani d D 1 1 . .
    H H1N 0.7837(14) 0.6684(6) 0.6080(19) 0.022 Uiso d D 1 1 . .
    N N2 0.67877(11) 0.61741(5) 0.71728(15) 0.0179(3) Uani d . 1 1 . .
    N N3 0.63472(12) 0.69905(5) 0.80552(15) 0.0182(3) Uani d . 1 1 . .
    N N4 0.74841(12) 0.15764(6) 0.34898(16) 0.0206(3) Uani d D 1 1 . .
    H H4N 0.7060(13) 0.1808(6) 0.375(2) 0.025 Uiso d D 1 1 . .
    N N5 0.78776(12) 0.22892(6) 0.23078(16) 0.0195(3) Uani d . 1 1 . .
    N N6 0.87374(12) 0.14807(6) 0.20705(16) 0.0208(3) Uani d . 1 1 . .
    N N7 0.97993(13) 0.40311(6) 0.20136(18) 0.0272(4) Uani d . 1 1 . .
    N N8 0.45857(12) 0.44542(6) 0.71057(15) 0.0196(3) Uani d . 1 1 . .
    C C1 0.68704(14) 0.66985(7) 0.72861(18) 0.0168(4) Uani d . 1 1 . .
    C C2 0.62103(14) 0.59339(7) 0.79624(19) 0.0201(4) Uani d . 1 1 . .
    H H2 0.6140 0.5567 0.7900 0.024 Uiso calc R 1 1 . .
    C C3 0.57137(14) 0.61991(7) 0.88640(19) 0.0206(4) Uani d . 1 1 . .
    H H3 0.5336 0.6025 0.9466 0.025 Uiso calc R 1 1 . .
    C C4 0.57942(14) 0.67334(7) 0.88454(18) 0.0191(4) Uani d . 1 1 . .
    H H4 0.5435 0.6928 0.9429 0.023 Uiso calc R 1 1 . .
    C C5 0.78214(14) 0.74334(7) 0.63821(18) 0.0173(4) Uani d . 1 1 . .
    C C6 0.85205(14) 0.75203(7) 0.54896(19) 0.0191(4) Uani d . 1 1 . .
    H H6 0.8780 0.7234 0.5047 0.023 Uiso calc R 1 1 . .
    C C7 0.88375(14) 0.80179(7) 0.52446(19) 0.0213(4) Uani d . 1 1 . .
    H H7 0.9305 0.8072 0.4625 0.026 Uiso calc R 1 1 . .
    C C8 0.84778(15) 0.84381(7) 0.58981(19) 0.0212(4) Uani d . 1 1 . .
    H H8 0.8695 0.8780 0.5731 0.025 Uiso calc R 1 1 . .
    C C9 0.77973(15) 0.83529(7) 0.67983(19) 0.0214(4) Uani d . 1 1 . .
    H H9 0.7554 0.8640 0.7257 0.026 Uiso calc R 1 1 . .
    C C10 0.74631(15) 0.78552(7) 0.70434(19) 0.0202(4) Uani d . 1 1 . .
    H H10 0.6992 0.7803 0.7660 0.024 Uiso calc R 1 1 . .
    C C11 0.80609(14) 0.17769(7) 0.25915(18) 0.0183(4) Uani d . 1 1 . .
    C C12 0.84094(14) 0.25086(7) 0.14286(19) 0.0211(4) Uani d . 1 1 . .
    H H12 0.8299 0.2867 0.1210 0.025 Uiso calc R 1 1 . .
    C C13 0.91108(15) 0.22362(7) 0.0826(2) 0.0233(4) Uani d . 1 1 . .
    H H13 0.9477 0.2395 0.0186 0.028 Uiso calc R 1 1 . .
    C C14 0.92555(14) 0.17199(7) 0.11999(19) 0.0214(4) Uani d . 1 1 . .
    H H14 0.9750 0.1524 0.0818 0.026 Uiso calc R 1 1 . .
    C C15 0.74319(14) 0.10683(7) 0.40058(19) 0.0187(4) Uani d . 1 1 . .
    C C16 0.68064(15) 0.10025(7) 0.50034(19) 0.0222(4) Uani d . 1 1 . .
    H H16 0.6465 0.1294 0.5308 0.027 Uiso calc R 1 1 . .
    C C17 0.66824(15) 0.05151(7) 0.5550(2) 0.0233(4) Uani d . 1 1 . .
    H H17 0.6251 0.0474 0.6222 0.028 Uiso calc R 1 1 . .
    C C18 0.71820(15) 0.00886(7) 0.51246(19) 0.0228(4) Uani d . 1 1 . .
    H H18 0.7098 -0.0246 0.5500 0.027 Uiso calc R 1 1 . .
    C C19 0.78049(15) 0.01546(7) 0.4146(2) 0.0253(4) Uani d . 1 1 . .
    H H19 0.8151 -0.0138 0.3854 0.030 Uiso calc R 1 1 . .
    C C20 0.79362(15) 0.06385(7) 0.3581(2) 0.0228(4) Uani d . 1 1 . .
    H H20 0.8368 0.0676 0.2909 0.027 Uiso calc R 1 1 . .
    C C28 0.61670(14) 0.28223(7) 0.41411(18) 0.0192(4) Uani d . 1 1 . .
    C C29 0.57437(14) 0.32553(7) 0.48937(18) 0.0180(4) Uani d . 1 1 . .
    C C30 0.59992(14) 0.37699(7) 0.46832(19) 0.0196(4) Uani d . 1 1 . .
    H H30 0.6429 0.3850 0.4032 0.023 Uiso calc R 1 1 . .
    C C31 0.56314(14) 0.41665(7) 0.54154(19) 0.0196(4) Uani d . 1 1 . .
    H H31 0.5808 0.4518 0.5282 0.023 Uiso calc R 1 1 . .
    C C32 0.50015(14) 0.40359(7) 0.63449(18) 0.0177(4) Uani d . 1 1 . .
    C C33 0.47428(15) 0.35275(7) 0.65914(19) 0.0209(4) Uani d . 1 1 . .
    H H33 0.4316 0.3449 0.7249 0.025 Uiso calc R 1 1 . .
    C C34 0.51214(14) 0.31377(7) 0.58564(19) 0.0213(4) Uani d . 1 1 . .
    H H34 0.4955 0.2786 0.6010 0.026 Uiso calc R 1 1 . .
    C C21 0.81529(14) 0.56496(7) 0.49520(18) 0.0183(4) Uani d . 1 1 . .
    C C22 0.85442(14) 0.52222(7) 0.41378(18) 0.0183(4) Uani d . 1 1 . .
    C C23 0.82458(14) 0.47097(7) 0.42781(19) 0.0207(4) Uani d . 1 1 . .
    H H23 0.7765 0.4629 0.4862 0.025 Uiso calc R 1 1 . .
    C C24 0.86457(15) 0.43168(7) 0.35713(19) 0.0217(4) Uani d . 1 1 . .
    H H24 0.8444 0.3966 0.3659 0.026 Uiso calc R 1 1 . .
    C C25 0.93451(14) 0.44478(7) 0.27357(19) 0.0204(4) Uani d . 1 1 . .
    C C26 0.96440(15) 0.49535(7) 0.2557(2) 0.0227(4) Uani d . 1 1 . .
    H H26 1.0115 0.5033 0.1958 0.027 Uiso calc R 1 1 . .
    C C27 0.92389(14) 0.53422(7) 0.32744(19) 0.0198(4) Uani d . 1 1 . .
    H H27 0.9437 0.5693 0.3175 0.024 Uiso calc R 1 1 . .
loop_
    _atom_site_aniso_label
    _atom_site_aniso_U_11
    _atom_site_aniso_U_22
    _atom_site_aniso_U_33
    _atom_site_aniso_U_12
    _atom_site_aniso_U_13
    _atom_site_aniso_U_23
    O1 0.0274(7) 0.0153(7) 0.0280(7) -0.0011(5) 0.0110(6) -0.0024(5)
    O2 0.0285(7) 0.0200(7) 0.0293(7) -0.0027(6) 0.0161(6) -0.0074(6)
    O3 0.0402(9) 0.0332(9) 0.0613(10) -0.0049(7) 0.0326(8) -0.0181(8)
    O4 0.0361(9) 0.0197(8) 0.0628(10) -0.0052(6) 0.0197(8) -0.0163(7)
    O5 0.0260(7) 0.0173(7) 0.0293(7) 0.0011(5) 0.0105(6) -0.0013(5)
    O6 0.0329(8) 0.0208(7) 0.0309(7) 0.0078(6) 0.0181(6) 0.0019(6)
    O7 0.0396(8) 0.0246(7) 0.0313(7) -0.0007(6) 0.0238(7) -0.0013(6)
    O8 0.0359(8) 0.0134(7) 0.0336(8) -0.0042(6) 0.0136(6) -0.0028(6)
    N1 0.0219(8) 0.0140(8) 0.0229(8) 0.0011(6) 0.0120(7) -0.0021(6)
    N2 0.0186(7) 0.0150(7) 0.0209(7) 0.0002(6) 0.0061(6) -0.0003(6)
    N3 0.0188(8) 0.0173(8) 0.0195(7) 0.0015(6) 0.0068(6) -0.0011(6)
    N4 0.0210(8) 0.0176(8) 0.0266(8) 0.0034(6) 0.0122(7) 0.0006(6)
    N5 0.0206(8) 0.0167(8) 0.0217(8) -0.0009(6) 0.0063(6) 0.0000(6)
    N6 0.0184(8) 0.0213(8) 0.0246(8) 0.0013(6) 0.0087(7) 0.0000(6)
    N7 0.0209(8) 0.0244(9) 0.0369(10) -0.0021(7) 0.0082(7) -0.0117(7)
    N8 0.0230(8) 0.0172(8) 0.0191(8) -0.0007(6) 0.0058(7) -0.0013(6)
    C1 0.0159(8) 0.0175(9) 0.0167(8) 0.0007(7) 0.0033(7) 0.0007(7)
    C2 0.0191(9) 0.0184(9) 0.0227(9) -0.0005(7) 0.0051(8) 0.0009(7)
    C3 0.0206(9) 0.0216(9) 0.0211(9) -0.0002(8) 0.0081(8) 0.0028(7)
    C4 0.0191(9) 0.0206(9) 0.0189(9) 0.0009(7) 0.0072(7) -0.0002(7)
    C5 0.0177(9) 0.0159(9) 0.0180(9) -0.0004(7) 0.0041(7) 0.0006(7)
    C6 0.0195(9) 0.0186(9) 0.0207(9) 0.0020(7) 0.0076(8) -0.0001(7)
    C7 0.0195(9) 0.0226(10) 0.0234(9) -0.0009(8) 0.0085(8) 0.0024(8)
    C8 0.0219(9) 0.0173(9) 0.0232(9) -0.0030(8) 0.0035(8) 0.0019(7)
    C9 0.0261(10) 0.0172(9) 0.0211(9) 0.0008(8) 0.0061(8) -0.0024(7)
    C10 0.0226(9) 0.0196(9) 0.0199(9) 0.0004(8) 0.0083(8) 0.0006(7)
    C11 0.0176(9) 0.0188(9) 0.0180(9) -0.0022(7) 0.0034(7) -0.0015(7)
    C12 0.0201(9) 0.0191(9) 0.0237(9) -0.0036(8) 0.0044(8) 0.0000(7)
    C13 0.0205(9) 0.0231(10) 0.0279(10) -0.0032(8) 0.0090(8) 0.0015(8)
    C14 0.0179(9) 0.0251(10) 0.0226(9) -0.0014(8) 0.0075(8) -0.0023(8)
    C15 0.0166(9) 0.0190(9) 0.0196(9) -0.0014(7) 0.0030(7) 0.0005(7)
    C16 0.0213(9) 0.0232(10) 0.0234(9) 0.0026(8) 0.0082(8) -0.0003(8)
    C17 0.0212(9) 0.0274(10) 0.0222(9) -0.0010(8) 0.0074(8) 0.0034(8)
    C18 0.0222(10) 0.0213(10) 0.0240(9) -0.0042(8) 0.0038(8) 0.0026(8)
    C19 0.0270(10) 0.0205(10) 0.0296(10) 0.0003(8) 0.0091(9) -0.0012(8)
    C20 0.0234(10) 0.0222(10) 0.0258(10) -0.0018(8) 0.0115(8) -0.0006(8)
    C28 0.0182(9) 0.0203(10) 0.0188(9) 0.0038(7) 0.0037(7) 0.0016(7)
    C29 0.0174(9) 0.0180(9) 0.0174(8) 0.0012(7) 0.0022(7) 0.0005(7)
    C30 0.0182(9) 0.0213(9) 0.0201(9) 0.0006(7) 0.0064(7) 0.0009(7)
    C31 0.0207(9) 0.0157(9) 0.0223(9) -0.0002(7) 0.0053(8) 0.0021(7)
    C32 0.0174(9) 0.0176(9) 0.0177(8) 0.0015(7) 0.0036(7) -0.0013(7)
    C33 0.0239(10) 0.0189(9) 0.0222(9) -0.0025(8) 0.0101(8) 0.0003(7)
    C34 0.0232(9) 0.0159(9) 0.0253(9) 0.0000(8) 0.0065(8) 0.0015(7)
    C21 0.0183(9) 0.0198(9) 0.0163(8) 0.0030(7) 0.0034(7) 0.0013(7)
    C22 0.0169(9) 0.0177(9) 0.0181(8) 0.0021(7) 0.0002(7) -0.0011(7)
    C23 0.0206(9) 0.0198(9) 0.0221(9) -0.0002(8) 0.0059(8) -0.0007(7)
    C24 0.0211(9) 0.0177(9) 0.0250(9) 0.0004(8) 0.0034(8) -0.0013(7)
    C25 0.0171(9) 0.0193(9) 0.0238(9) 0.0023(7) 0.0027(8) -0.0069(7)
    C26 0.0192(9) 0.0234(10) 0.0270(10) -0.0031(8) 0.0085(8) -0.0046(8)
    C27 0.0188(9) 0.0165(9) 0.0233(9) 0.0003(7) 0.0039(7) -0.0022(7)
_geom_special_details
;
All s.u.'s (except the s.u. in the dihedral angle between two l.s. planes) are
estimated using the full covariance matrix. The cell s.u.'s are taken into
account individually in the estimation of s.u.'s in distances, angles and
torsion angles; correlations between s.u.'s in cell parameters are only used
when they are defined by crystal symmetry. An approximate (isotropic)
treatment of cell s.u.'s is used for estimating s.u.'s involving l.s. planes.
;
loop_
    _geom_bond_atom_site_label_1
    _geom_bond_atom_site_label_2
    _geom_bond_site_symmetry_2
    _geom_bond_distance
    _geom_bond_publ_flag
    O1 C21 . 1.221(2) ?
    O2 C21 . 1.311(2) ?
    O2 H2O . 0.866(9) ?
    O3 N7 . 1.219(2) ?
    O4 N7 . 1.227(2) ?
    O5 C28 . 1.218(2) ?
    O6 C28 . 1.317(2) ?
    O6 H6O . 0.853(9) ?
    O7 N8 . 1.2243(18) ?
    O8 N8 . 1.2267(18) ?
    N1 C1 . 1.357(2) ?
    N1 C5 . 1.410(2) ?
    N1 H1N . 0.876(9) ?
    N2 C2 . 1.332(2) ?
    N2 C1 . 1.358(2) ?
    N3 C4 . 1.332(2) ?
    N3 C1 . 1.341(2) ?
    N4 C11 . 1.365(2) ?
    N4 C15 . 1.407(2) ?
    N4 H4N . 0.881(9) ?
    N5 C12 . 1.331(2) ?
    N5 C11 . 1.357(2) ?
    N6 C14 . 1.336(2) ?
    N6 C11 . 1.338(2) ?
    N7 C25 . 1.472(2) ?
    N8 C32 . 1.472(2) ?
    C2 C3 . 1.373(2) ?
    C2 H2 . 0.9500 ?
    C3 C4 . 1.382(2) ?
    C3 H3 . 0.9500 ?
    C4 H4 . 0.9500 ?
    C5 C10 . 1.391(2) ?
    C5 C6 . 1.398(2) ?
    C6 C7 . 1.382(2) ?
    C6 H6 . 0.9500 ?
    C7 C8 . 1.385(2) ?
    C7 H7 . 0.9500 ?
    C8 C9 . 1.384(2) ?
    C8 H8 . 0.9500 ?
    C9 C10 . 1.390(2) ?
    C9 H9 . 0.9500 ?
    C10 H10 . 0.9500 ?
    C12 C13 . 1.372(3) ?
    C12 H12 . 0.9500 ?
    C13 C14 . 1.379(3) ?
    C13 H13 . 0.9500 ?
    C14 H14 . 0.9500 ?
    C15 C20 . 1.392(2) ?
    C15 C16 . 1.399(2) ?
    C16 C17 . 1.385(3) ?
    C16 H16 . 0.9500 ?
    C17 C18 . 1.382(3) ?
    C17 H17 . 0.9500 ?
    C18 C19 . 1.381(2) ?
    C18 H18 . 0.9500 ?
    C19 C20 . 1.386(3) ?
    C19 H19 . 0.9500 ?
    C20 H20 . 0.9500 ?
    C28 C29 . 1.500(2) ?
    C29 C34 . 1.391(2) ?
    C29 C30 . 1.393(2) ?
    C30 C31 . 1.386(2) ?
    C30 H30 . 0.9500 ?
    C31 C32 . 1.380(2) ?
    C31 H31 . 0.9500 ?
    C32 C33 . 1.386(2) ?
    C33 C34 . 1.381(2) ?
    C33 H33 . 0.9500 ?
    C34 H34 . 0.9500 ?
    C21 C22 . 1.505(2) ?
    C22 C27 . 1.389(2) ?
    C22 C23 . 1.391(2) ?
    C23 C24 . 1.384(2) ?
    C23 H23 . 0.9500 ?
    C24 C25 . 1.380(2) ?
    C24 H24 . 0.9500 ?
    C25 C26 . 1.381(3) ?
    C26 C27 . 1.385(2) ?
    C26 H26 . 0.9500 ?
    C27 H27 . 0.9500 ?
loop_
    _geom_angle_atom_site_label_1
    _geom_angle_atom_site_label_2
    _geom_angle_atom_site_label_3
    _geom_angle_site_symmetry_1
    _geom_angle_site_symmetry_3
    _geom_angle
    _geom_angle_publ_flag
    C21 O2 H2O . . 110.5(14) ?
    C28 O6 H6O . . 111.2(15) ?
    C1 N1 C5 . . 130.82(15) ?
    C1 N1 H1N . . 113.6(12) ?
    C5 N1 H1N . . 115.5(12) ?
    C2 N2 C1 . . 117.41(15) ?
    C4 N3 C1 . . 116.00(15) ?
    C11 N4 C15 . . 130.81(15) ?
    C11 N4 H4N . . 112.5(13) ?
    C15 N4 H4N . . 116.6(13) ?
    C12 N5 C11 . . 116.77(15) ?
    C14 N6 C11 . . 115.72(15) ?
    O3 N7 O4 . . 123.48(16) ?
    O3 N7 C25 . . 118.09(15) ?
    O4 N7 C25 . . 118.42(15) ?
    O7 N8 O8 . . 123.56(14) ?
    O7 N8 C32 . . 117.95(14) ?
    O8 N8 C32 . . 118.48(14) ?
    N3 C1 N1 . . 121.65(16) ?
    N3 C1 N2 . . 124.28(15) ?
    N1 C1 N2 . . 114.06(15) ?
    N2 C2 C3 . . 122.12(17) ?
    N2 C2 H2 . . 118.9 ?
    C3 C2 H2 . . 118.9 ?
    C2 C3 C4 . . 116.16(16) ?
    C2 C3 H3 . . 121.9 ?
    C4 C3 H3 . . 121.9 ?
    N3 C4 C3 . . 123.71(16) ?
    N3 C4 H4 . . 118.1 ?
    C3 C4 H4 . . 118.1 ?
    C10 C5 C6 . . 118.98(16) ?
    C10 C5 N1 . . 125.10(15) ?
    C6 C5 N1 . . 115.92(15) ?
    C7 C6 C5 . . 120.68(16) ?
    C7 C6 H6 . . 119.7 ?
    C5 C6 H6 . . 119.7 ?
    C6 C7 C8 . . 120.36(16) ?
    C6 C7 H7 . . 119.8 ?
    C8 C7 H7 . . 119.8 ?
    C9 C8 C7 . . 119.11(16) ?
    C9 C8 H8 . . 120.4 ?
    C7 C8 H8 . . 120.4 ?
    C8 C9 C10 . . 121.17(16) ?
    C8 C9 H9 . . 119.4 ?
    C10 C9 H9 . . 119.4 ?
    C9 C10 C5 . . 119.69(16) ?
    C9 C10 H10 . . 120.2 ?
    C5 C10 H10 . . 120.2 ?
    N6 C11 N5 . . 125.17(15) ?
    N6 C11 N4 . . 121.16(16) ?
    N5 C11 N4 . . 113.68(15) ?
    N5 C12 C13 . . 122.43(17) ?
    N5 C12 H12 . . 118.8 ?
    C13 C12 H12 . . 118.8 ?
    C12 C13 C14 . . 116.37(16) ?
    C12 C13 H13 . . 121.8 ?
    C14 C13 H13 . . 121.8 ?
    N6 C14 C13 . . 123.53(16) ?
    N6 C14 H14 . . 118.2 ?
    C13 C14 H14 . . 118.2 ?
    C20 C15 C16 . . 119.11(16) ?
    C20 C15 N4 . . 124.96(15) ?
    C16 C15 N4 . . 115.93(15) ?
    C17 C16 C15 . . 120.40(16) ?
    C17 C16 H16 . . 119.8 ?
    C15 C16 H16 . . 119.8 ?
    C18 C17 C16 . . 120.40(16) ?
    C18 C17 H17 . . 119.8 ?
    C16 C17 H17 . . 119.8 ?
    C19 C18 C17 . . 119.15(17) ?
    C19 C18 H18 . . 120.4 ?
    C17 C18 H18 . . 120.4 ?
    C18 C19 C20 . . 121.40(17) ?
    C18 C19 H19 . . 119.3 ?
    C20 C19 H19 . . 119.3 ?
    C19 C20 C15 . . 119.55(16) ?
    C19 C20 H20 . . 120.2 ?
    C15 C20 H20 . . 120.2 ?
    O5 C28 O6 . . 124.38(16) ?
    O5 C28 C29 . . 122.83(15) ?
    O6 C28 C29 . . 112.76(15) ?
    C34 C29 C30 . . 119.75(16) ?
    C34 C29 C28 . . 119.25(15) ?
    C30 C29 C28 . . 120.96(15) ?
    C31 C30 C29 . . 120.58(16) ?
    C31 C30 H30 . . 119.7 ?
    C29 C30 H30 . . 119.7 ?
    C32 C31 C30 . . 118.07(16) ?
    C32 C31 H31 . . 121.0 ?
    C30 C31 H31 . . 121.0 ?
    C31 C32 C33 . . 122.79(16) ?
    C31 C32 N8 . . 118.63(15) ?
    C33 C32 N8 . . 118.57(14) ?
    C34 C33 C32 . . 118.24(16) ?
    C34 C33 H33 . . 120.9 ?
    C32 C33 H33 . . 120.9 ?
    C33 C34 C29 . . 120.54(16) ?
    C33 C34 H34 . . 119.7 ?
    C29 C34 H34 . . 119.7 ?
    O1 C21 O2 . . 124.39(16) ?
    O1 C21 C22 . . 122.06(15) ?
    O2 C21 C22 . . 113.54(15) ?
    C27 C22 C23 . . 119.97(16) ?
    C27 C22 C21 . . 119.21(16) ?
    C23 C22 C21 . . 120.78(15) ?
    C24 C23 C22 . . 120.34(16) ?
    C24 C23 H23 . . 119.8 ?
    C22 C23 H23 . . 119.8 ?
    C25 C24 C23 . . 118.30(17) ?
    C25 C24 H24 . . 120.8 ?
    C23 C24 H24 . . 120.8 ?
    C24 C25 C26 . . 122.76(16) ?
    C24 C25 N7 . . 118.70(16) ?
    C26 C25 N7 . . 118.54(16) ?
    C25 C26 C27 . . 118.24(16) ?
    C25 C26 H26 . . 120.9 ?
    C27 C26 H26 . . 120.9 ?
    C26 C27 C22 . . 120.37(17) ?
    C26 C27 H27 . . 119.8 ?
    C22 C27 H27 . . 119.8 ?
loop_
    _geom_torsion_atom_site_label_1
    _geom_torsion_atom_site_label_2
    _geom_torsion_atom_site_label_3
    _geom_torsion_atom_site_label_4
    _geom_torsion_site_symmetry_1
    _geom_torsion_site_symmetry_2
    _geom_torsion_site_symmetry_3
    _geom_torsion_site_symmetry_4
    _geom_torsion
    _geom_torsion_publ_flag
    C4 N3 C1 N1 . . . . -174.73(16) ?
    C4 N3 C1 N2 . . . . 6.1(3) ?
    C5 N1 C1 N3 . . . . 1.1(3) ?
    C5 N1 C1 N2 . . . . -179.67(17) ?
    C2 N2 C1 N3 . . . . -5.1(3) ?
    C2 N2 C1 N1 . . . . 175.71(15) ?
    C1 N2 C2 C3 . . . . -0.1(3) ?
    N2 C2 C3 C4 . . . . 3.6(3) ?
    C1 N3 C4 C3 . . . . -2.2(3) ?
    C2 C3 C4 N3 . . . . -2.4(3) ?
    C1 N1 C5 C10 . . . . 0.3(3) ?
    C1 N1 C5 C6 . . . . -179.26(17) ?
    C10 C5 C6 C7 . . . . -1.1(3) ?
    N1 C5 C6 C7 . . . . 178.48(16) ?
    C5 C6 C7 C8 . . . . 0.9(3) ?
    C6 C7 C8 C9 . . . . 0.0(3) ?
    C7 C8 C9 C10 . . . . -0.6(3) ?
    C8 C9 C10 C5 . . . . 0.4(3) ?
    C6 C5 C10 C9 . . . . 0.5(3) ?
    N1 C5 C10 C9 . . . . -179.09(17) ?
    C14 N6 C11 N5 . . . . -0.4(3) ?
    C14 N6 C11 N4 . . . . 179.87(16) ?
    C12 N5 C11 N6 . . . . 0.7(3) ?
    C12 N5 C11 N4 . . . . -179.51(16) ?
    C15 N4 C11 N6 . . . . -1.8(3) ?
    C15 N4 C11 N5 . . . . 178.41(17) ?
    C11 N5 C12 C13 . . . . 0.1(3) ?
    N5 C12 C13 C14 . . . . -1.2(3) ?
    C11 N6 C14 C13 . . . . -0.8(3) ?
    C12 C13 C14 N6 . . . . 1.5(3) ?
    C11 N4 C15 C20 . . . . -5.3(3) ?
    C11 N4 C15 C16 . . . . 175.72(18) ?
    C20 C15 C16 C17 . . . . -0.6(3) ?
    N4 C15 C16 C17 . . . . 178.45(17) ?
    C15 C16 C17 C18 . . . . 0.5(3) ?
    C16 C17 C18 C19 . . . . -0.1(3) ?
    C17 C18 C19 C20 . . . . -0.2(3) ?
    C18 C19 C20 C15 . . . . 0.0(3) ?
    C16 C15 C20 C19 . . . . 0.4(3) ?
    N4 C15 C20 C19 . . . . -178.62(18) ?
    O5 C28 C29 C34 . . . . -3.0(3) ?
    O6 C28 C29 C34 . . . . 178.90(16) ?
    O5 C28 C29 C30 . . . . 174.54(17) ?
    O6 C28 C29 C30 . . . . -3.6(2) ?
    C34 C29 C30 C31 . . . . -0.5(3) ?
    C28 C29 C30 C31 . . . . -178.06(16) ?
    C29 C30 C31 C32 . . . . -0.5(3) ?
    C30 C31 C32 C33 . . . . 1.2(3) ?
    C30 C31 C32 N8 . . . . -178.68(15) ?
    O7 N8 C32 C31 . . . . 176.93(16) ?
    O8 N8 C32 C31 . . . . -2.5(2) ?
    O7 N8 C32 C33 . . . . -3.0(2) ?
    O8 N8 C32 C33 . . . . 177.59(16) ?
    C31 C32 C33 C34 . . . . -0.9(3) ?
    N8 C32 C33 C34 . . . . 178.98(16) ?
    C32 C33 C34 C29 . . . . -0.1(3) ?
    C30 C29 C34 C33 . . . . 0.8(3) ?
    C28 C29 C34 C33 . . . . 178.42(17) ?
    O1 C21 C22 C27 . . . . -10.3(3) ?
    O2 C21 C22 C27 . . . . 170.65(16) ?
    O1 C21 C22 C23 . . . . 167.62(17) ?
    O2 C21 C22 C23 . . . . -11.4(2) ?
    C27 C22 C23 C24 . . . . 0.6(3) ?
    C21 C22 C23 C24 . . . . -177.32(17) ?
    C22 C23 C24 C25 . . . . 0.2(3) ?
    C23 C24 C25 C26 . . . . -1.2(3) ?
    C23 C24 C25 N7 . . . . 178.25(16) ?
    O3 N7 C25 C24 . . . . -176.83(18) ?
    O4 N7 C25 C24 . . . . 2.5(3) ?
    O3 N7 C25 C26 . . . . 2.7(3) ?
    O4 N7 C25 C26 . . . . -178.00(18) ?
    C24 C25 C26 C27 . . . . 1.4(3) ?
    N7 C25 C26 C27 . . . . -178.10(16) ?
    C25 C26 C27 C22 . . . . -0.5(3) ?
    C23 C22 C27 C26 . . . . -0.4(3) ?
    C21 C22 C27 C26 . . . . 177.51(16) ?
loop_
    _geom_hbond_atom_site_label_D
    _geom_hbond_atom_site_label_H
    _geom_hbond_atom_site_label_A
    _geom_hbond_site_symmetry_A
    _geom_hbond_distance_DH
    _geom_hbond_distance_HA
    _geom_hbond_distance_DA
    _geom_hbond_angle_DHA
    O2 H2o N2 . 0.866(9) 1.698(10) 2.5581(18) 171(2)
    O6 H6o N5 . 0.853(9) 1.777(10) 2.6230(18) 171(2)
    N1 H1n O1 . 0.876(9) 2.147(10) 3.0217(18) 176.3(17)
    N4 H4n O5 . 0.881(9) 2.138(10) 3.0190(19) 179.6(19)
    C2 H2 O8 . 0.95 2.41 3.201(2) 141
    C12 H12 O4 . 0.95 2.43 3.106(2) 128
    C18 H18 O7 2_646 0.95 2.56 3.330(2) 138
    C19 H19 O3 2_745 0.95 2.60 3.518(2) 163
    C31 H31 O8 3_666 0.95 2.55 3.238(2) 129
