# Supplementary material for: 4-Nitro­benzoic acid–N-(pyrimidin-2-yl)aniline (1/1)
Source: Acta Crystallogr Sect E Struct Rep Online. 2011 Oct 29;67(Pt 11):o3080–1. doi: 10.1107/S1600536811044175 (PMC3247469; doi:10.1107/S1600536811044175)
Supplement: Supplementary file 2 [file e-67-o3080-Isup2.hkl]

#
# h,k,l, Fc-squared, Fo-squared, sigma(Fo-squared) and status flag
#
data_I
_shelx_title '  P21/c'
_shelx_refln_list_code          4
_shelx_F_calc_maximum      425.07
_exptl_crystal_F_000      1408.00
_reflns_d_resolution_high  0.7697
 
loop_
 _symmetry_equiv_pos_as_xyz
 'x, y, z'
 '-x, y+1/2, -z+1/2'
 '-x, -y, -z'
 'x, -y-1/2, z-1/2'
 
_cell_length_a    12.7754
_cell_length_b    25.7788
_cell_length_c     9.5813
_cell_angle_alpha  90.000
_cell_angle_beta  104.209
_cell_angle_gamma  90.000
 
_shelx_F_squared_multiplier     1.000
 
loop_
 _refln_index_h
 _refln_index_k
 _refln_index_l
 _refln_F_squared_calc
 _refln_F_squared_meas
 _refln_F_squared_sigma
 _refln_observed_status
   2   0   0     4689.00     4537.76     66.05 o
   3   0   0     8561.00     8160.81    108.57 o
   4   0   0       44.07       93.99      9.92 o
   5   0   0     1106.82     1122.43     37.10 o
   6   0   0      249.84      295.94     21.23 o
   7   0   0       82.58       34.49     66.12 o
   8   0   0       72.49       95.26     22.39 o
   9   0   0     1203.59     1230.70     65.00 o
  10   0   0      394.84      533.47     53.64 o
  11   0   0     3841.83     4003.06    154.05 o
  12   0   0      300.05      265.96     43.17 o
  13   0   0       74.55      110.52     30.06 o
  14   0   0        1.78       11.07     13.12 o
  15   0   0      289.42      341.52     54.88 o
  16   0   0      187.65      155.60     40.39 o
   2   1   0       38.21       36.99      4.57 o
   3   1   0     3519.84     3322.08     48.94 o
   4   1   0     1611.08     1523.06     31.20 o
   5   1   0       46.74       69.01      6.69 o
   6   1   0     2542.19     2616.92     43.92 o
   7   1   0      104.76       21.77     24.51 o
   8   1   0       24.97       22.59      8.10 o
   9   1   0     1595.87     1678.29     64.18 o
  10   1   0       55.65       91.08     21.13 o
  11   1   0       87.31       68.27     17.38 o
  12   1   0       29.16       23.03      9.74 o
  13   1   0      186.73      196.60     27.67 o
  14   1   0      173.03      176.13     27.46 o
  15   1   0        1.39        4.94      8.61 o
  16   1   0      288.27      292.00     37.40 o
   1   2   0      888.99      835.43     21.02 o
   2   2   0     6891.13     6119.77     84.75 o
   3   2   0       47.65       43.32      6.06 o
   4   2   0     5515.78     5379.47     83.15 o
   5   2   0      563.27      602.85     22.58 o
   6   2   0     1257.11     1305.50     36.39 o
   7   2   0      284.23      295.77     23.12 o
   8   2   0      687.94      725.97     38.79 o
   9   2   0      775.30      730.18     35.67 o
  10   2   0      178.81      190.09     40.17 o
  11   2   0      177.41      149.57     21.49 o
  12   2   0       90.21      126.28     21.65 o
  13   2   0      182.71      169.15     34.77 o
  14   2   0        0.02       -5.35     37.13 o
  15   2   0       90.20       91.84     22.26 o
  16   2   0        0.10       11.27     11.89 o
   1   3   0      295.06      311.52     15.09 o
   2   3   0     3576.57     3438.12     65.41 o
   3   3   0     9283.16     9214.93    126.08 o
   4   3   0     1578.53     1517.12     52.83 o
   5   3   0      148.82      187.19     15.57 o
   6   3   0       60.15       51.12     10.63 o
   7   3   0       48.40       68.86     19.48 o
   8   3   0      328.86      348.85     26.95 o
   9   3   0      520.55      588.99     30.65 o
  10   3   0     1846.56     2041.49     74.04 o
  11   3   0      141.96      178.83     24.19 o
  12   3   0      307.64      342.11     28.32 o
  13   3   0      147.93      172.05     26.18 o
  14   3   0       48.74       36.43     21.50 o
  15   3   0        0.33       -0.35     20.18 o
  16   3   0       12.68        1.25      9.18 o
   0   4   0      246.42      237.32     13.83 o
   1   4   0     2077.05     1781.70     28.40 o
   2   4   0     6678.11     6192.78     48.95 o
   3   4   0     3554.18     3344.36     52.09 o
   4   4   0       80.83      106.22     10.75 o
   5   4   0      341.72      435.91     23.57 o
   6   4   0        2.12        5.86      1.77 o
   7   4   0     1845.71     1923.88     31.69 o
   8   4   0      152.80      166.62      9.65 o
   9   4   0      248.06      261.41     12.76 o
  10   4   0      296.17      299.23     18.76 o
  11   4   0      551.38      606.54     21.84 o
  12   4   0      113.01      111.12      9.08 o
  13   4   0      233.01      217.39     29.18 o
  14   4   0      119.71      122.84     25.21 o
  15   4   0        5.85       14.58     19.25 o
   1   5   0      692.80      666.51     15.33 o
   2   5   0     1295.38     1182.75     22.54 o
   3   5   0       90.43       94.74      9.31 o
   4   5   0     1542.35     1594.87     41.24 o
   5   5   0     5391.28     5183.79     82.22 o
   6   5   0       14.46        7.88      5.10 o
   7   5   0     1141.33     1255.71     54.29 o
   8   5   0      401.49      401.50     24.13 o
   9   5   0     1170.26     1213.28     49.10 o
  10   5   0      709.10      750.82     45.05 o
  11   5   0       12.59        4.44      8.17 o
  12   5   0      209.28      208.35     34.45 o
  13   5   0        0.01        6.22     18.17 o
  14   5   0      296.75      267.86     33.38 o
  15   5   0      209.10      200.49     30.41 o
   0   6   0      650.88      607.09     27.19 o
   1   6   0        0.74       -0.96      2.30 o
   2   6   0       70.24       45.53      5.02 o
   3   6   0      610.09      624.33     24.71 o
   4   6   0     5782.14     5690.01     79.22 o
   5   6   0     4611.34     4513.61     77.20 o
   6   6   0       94.08      165.99     13.59 o
   7   6   0      146.66      167.77     31.21 o
   8   6   0       28.40       42.53      8.65 o
   9   6   0      173.98      197.18     22.30 o
  10   6   0        9.24       17.22      9.54 o
  11   6   0        0.45        8.54     19.26 o
  12   6   0       28.46       47.73     21.48 o
  13   6   0      246.98      247.14     31.22 o
  14   6   0       28.39        1.86      9.21 o
  15   6   0       78.18       72.03     38.22 o
   1   7   0      510.98      442.28     14.54 o
   2   7   0     2825.36     2554.37     36.94 o
   3   7   0       73.20       65.01      6.53 o
   4   7   0       72.62       48.83      4.84 o
   5   7   0     1555.18     1473.69     45.04 o
   6   7   0       76.37       83.36     10.01 o
   7   7   0     2359.54     2374.23     53.87 o
   8   7   0      204.38      206.04     18.77 o
   9   7   0      303.82      313.49     22.43 o
  10   7   0       88.87       76.34     15.50 o
  11   7   0       66.40       72.95     16.08 o
  12   7   0        1.12       -1.84     13.83 o
  13   7   0      464.02      441.40     41.27 o
  14   7   0      157.25      181.77     28.02 o
  15   7   0       12.63        9.87      9.58 o
   0   8   0     2389.43     1862.10     41.17 o
   1   8   0     2005.15     1802.90     31.03 o
   2   8   0      326.62      290.82     13.17 o
   3   8   0      571.05      574.14     19.74 o
   4   8   0        2.16        9.53      4.35 o
   5   8   0        7.75        2.92      5.04 o
   6   8   0     1595.54     1538.05     50.35 o
   7   8   0     1097.64     1237.63     39.10 o
   8   8   0      471.89      551.12     24.83 o
   9   8   0      482.48      572.12     55.63 o
  10   8   0        0.07       -7.49      7.59 o
  11   8   0      822.09      826.82     63.99 o
  12   8   0       62.82       42.62     11.83 o
  13   8   0      304.44      292.08     33.76 o
  14   8   0       30.44       43.49     14.59 o
  15   8   0       97.29       96.75     22.16 o
   1   9   0     1938.35     1803.30     28.95 o
   2   9   0        0.24       -0.44      2.94 o
   3   9   0      681.27      613.86     21.27 o
   4   9   0      437.46      477.26     19.97 o
   5   9   0      129.90      137.49      7.93 o
   6   9   0     5864.35     5954.79    100.05 o
   7   9   0     3191.60     3441.87     66.03 o
   8   9   0     1550.82     1628.32     42.67 o
   9   9   0      170.86      230.46     19.63 o
  10   9   0      212.95      228.43     25.89 o
  11   9   0      144.42      128.82     28.17 o
  12   9   0      117.28      145.15     22.80 o
  13   9   0        6.95       24.38     12.31 o
  14   9   0       19.86       18.53     12.22 o
  15   9   0      978.97      952.45     65.66 o
   0  10   0       17.80       29.55      5.90 o
   1  10   0     3170.81     3463.73     42.29 o
   2  10   0     1097.83     1152.43     28.60 o
   3  10   0     6066.42     6236.71     69.55 o
   4  10   0      919.36      911.70     30.96 o
   5  10   0     1424.34     1535.31     33.92 o
   6  10   0     2143.97     2155.68     77.74 o
   7  10   0       61.66       61.92     10.23 o
   8  10   0     1148.46     1308.49     60.72 o
   9  10   0       22.17       25.79      7.13 o
  10  10   0      238.29      316.02     30.76 o
  11  10   0        0.49        8.49     16.26 o
  12  10   0       15.22       16.85     10.50 o
  13  10   0      466.43      423.01     41.15 o
  14  10   0       54.67       51.24     18.19 o
  15  10   0      809.90      810.47     61.23 o
   1  11   0       52.28       83.33      7.11 o
   2  11   0     3975.72     3902.40     57.06 o
   3  11   0     2673.08     2708.53     47.52 o
   4  11   0      283.55      355.28     18.25 o
   5  11   0      183.32      182.48     19.47 o
   6  11   0     1214.34     1255.84     24.35 o
   7  11   0      947.07     1018.83     38.40 o
   8  11   0        8.27        9.79      5.86 o
   9  11   0      519.03      532.42     29.88 o
  10  11   0       27.56       20.09     10.10 o
  11  11   0      843.94      894.40     54.06 o
  12  11   0        8.74        9.28     13.88 o
  13  11   0      412.73      435.77     41.61 o
  14  11   0       56.41       47.07     20.75 o
  15  11   0       13.70       64.92     26.86 o
   0  12   0     3794.38     3696.80     67.47 o
   1  12   0      740.94      708.08     21.11 o
   2  12   0     1316.98     1320.93     29.48 o
   3  12   0     3482.16     3595.77     56.88 o
   4  12   0     1956.01     2051.83     44.95 o
   5  12   0     1812.27     1903.01     56.08 o
   6  12   0      161.05      220.34     11.60 o
   7  12   0      245.87      257.72     37.06 o
   8  12   0       53.96       82.82     12.25 o
   9  12   0      199.25      223.31     19.76 o
  10  12   0      125.42      141.41     21.43 o
  11  12   0      839.29      842.57     52.95 o
  12  12   0      192.82      208.28     27.94 o
  13  12   0        0.07       21.09     18.62 o
  14  12   0      538.99      550.77     48.78 o
  15  12   0      339.94      327.61     54.80 o
   1  13   0       26.31       23.22      4.38 o
   2  13   0     1434.07     1547.50     33.09 o
   3  13   0     1730.72     1868.74     37.62 o
   4  13   0     1289.92     1343.76     37.54 o
   5  13   0     2908.14     3210.28     60.45 o
   6  13   0      293.71      326.01     14.15 o
   7  13   0       29.44       45.88     12.12 o
   8  13   0      118.53      121.62     27.03 o
   9  13   0        0.04        5.25      7.97 o
  10  13   0      475.53      536.35     40.88 o
  11  13   0        7.39       11.49      9.58 o
  12  13   0     2134.75     2236.68     90.20 o
  13  13   0      846.20      778.67     87.08 o
  14  13   0        3.12       21.09     10.95 o
   0  14   0      356.99      496.76     30.09 o
   1  14   0      103.58      128.86      9.94 o
   2  14   0     1509.65     1679.19     35.82 o
   3  14   0      403.50      432.15     18.90 o
   4  14   0      121.88      140.30     11.25 o
   5  14   0       12.12        9.03      5.92 o
   6  14   0      195.38      200.07     13.22 o
   7  14   0      371.40      395.07     14.70 o
   8  14   0      429.26      471.83     50.69 o
   9  14   0       19.90       36.71     11.39 o
  10  14   0        8.30        4.68      7.57 o
  11  14   0      127.29      125.75     21.32 o
  12  14   0     1775.45     1802.05     96.62 o
  13  14   0      265.52      233.45     31.13 o
  14  14   0      263.93      297.03     36.84 o
   1  15   0     2257.84     2334.98     42.98 o
   2  15   0       22.18       11.97      5.17 o
   3  15   0      357.10      413.36     18.99 o
   4  15   0        5.31        6.80      4.16 o
   5  15   0      328.17      335.33     32.17 o
   6  15   0      351.62      324.59     21.94 o
   7  15   0      377.57      365.44     18.42 o
   8  15   0        0.56        5.62      6.70 o
   9  15   0        2.94        5.72     12.35 o
  10  15   0     1191.16     1246.81     63.01 o
  11  15   0        1.60        4.84      7.67 o
  12  15   0      302.33      322.72     64.23 o
  13  15   0      255.17      286.50     35.10 o
  14  15   0      238.56      253.61     46.50 o
   0  16   0      738.80      736.16     35.51 o
   1  16   0     1645.77     1536.78     36.23 o
   2  16   0       38.20       32.47      6.12 o
   3  16   0      208.02      208.22     14.51 o
   4  16   0       89.89      104.64     10.50 o
   5  16   0      261.03      279.40     19.46 o
   6  16   0       10.02        6.07      7.04 o
   7  16   0       92.03       92.57      9.57 o
   8  16   0      389.59      371.46     48.25 o
   9  16   0        1.40      -16.35     13.62 o
  10  16   0       38.17       59.71     20.41 o
  11  16   0      130.00       96.16     19.70 o
  12  16   0       30.65       47.56     15.58 o
  13  16   0      162.86      167.89     28.00 o
  14  16   0        3.21       27.12     15.32 o
   1  17   0       23.51       41.68      6.95 o
   2  17   0       86.05       79.31      9.07 o
   3  17   0       97.80       74.82      9.18 o
   4  17   0      163.98      169.25     13.43 o
   5  17   0       25.32       20.26      6.51 o
   6  17   0      403.54      363.49     27.66 o
   7  17   0      361.15      384.84     24.09 o
   8  17   0      226.00      321.60     45.60 o
   9  17   0       13.93      -11.50     19.20 o
  10  17   0        3.35        3.25      9.47 o
  11  17   0        0.01      -13.16      9.88 o
  12  17   0       77.83       84.18     19.21 o
  13  17   0      254.95      254.31     33.70 o
   0  18   0     1865.51     1995.72     62.24 o
   1  18   0      941.06      926.80     32.97 o
   2  18   0      865.32      946.77     30.71 o
   3  18   0      144.89      144.20     12.52 o
   4  18   0      529.41      487.30     26.21 o
   5  18   0        0.05        6.50      5.81 o
   6  18   0      789.23      786.05     35.12 o
   7  18   0       12.20       15.84     14.43 o
   8  18   0      237.31      210.36     38.19 o
   9  18   0       82.35       80.22     24.60 o
  10  18   0      281.11      313.26     33.43 o
  11  18   0        2.79        2.58     13.34 o
  12  18   0      128.49      127.06     23.64 o
  13  18   0        0.24      -21.66     15.92 o
   1  19   0      194.91      213.81     16.90 o
   2  19   0      923.85      991.65     32.44 o
   3  19   0        1.01       16.68      7.41 o
   4  19   0       11.45       10.92      5.94 o
   5  19   0      439.40      432.20     26.12 o
   6  19   0     1255.43     1243.38     45.14 o
   7  19   0     2471.64     2436.33     59.40 o
   8  19   0      510.89      531.70     60.21 o
   9  19   0       44.33       38.91     18.93 o
  10  19   0      899.13      921.19     57.29 o
  11  19   0      237.81      218.06     29.41 o
  12  19   0        2.57      -27.92     19.63 o
  13  19   0      649.10      601.44     70.18 o
   0  20   0     1604.31     1613.14    134.57 o
   1  20   0       77.16       94.77     10.56 o
   2  20   0        1.03        6.70      5.39 o
   3  20   0      178.39      206.04     18.36 o
   4  20   0      716.93      675.14     32.71 o
   5  20   0     1867.30     1729.92     69.76 o
   6  20   0     1575.30     1629.65     66.67 o
   7  20   0        0.88        3.39      4.84 o
   8  20   0     2238.56     2254.28    124.68 o
   9  20   0       36.37       32.04     21.89 o
  10  20   0     1608.00     1533.38    111.12 o
  11  20   0        0.17       10.26      9.09 o
  12  20   0       57.46       31.55     25.15 o
   1  21   0      177.39      164.71     19.94 o
   2  21   0       19.43       34.65     11.73 o
   3  21   0     1127.97     1109.45     41.82 o
   4  21   0     4624.86     4769.21    109.16 o
   5  21   0      247.34      198.84     23.55 o
   6  21   0       44.27       78.98     16.92 o
   7  21   0        2.99       -2.69     14.24 o
   8  21   0       90.48       63.78     23.59 o
   9  21   0        0.99      -13.08     15.12 o
  10  21   0      297.04      352.95     57.03 o
  11  21   0      198.96      239.95     31.85 o
  12  21   0        2.00       -0.89     10.15 o
   0  22   0      421.55      424.45     45.82 o
   1  22   0      182.83      160.76     20.82 o
   2  22   0     3529.65     3350.29     90.68 o
   3  22   0     1081.75     1108.74     52.97 o
   4  22   0     2136.74     2260.76     85.79 o
   5  22   0       89.19       70.77     14.95 o
   6  22   0      617.61      589.80     42.00 o
   7  22   0      882.91      931.75     80.40 o
   8  22   0      107.14      110.82     29.99 o
   9  22   0       69.28       82.17     26.68 o
  10  22   0      375.34      372.40     57.10 o
  11  22   0      151.70      122.73     23.24 o
  12  22   0       57.65       52.72     19.90 o
   1  23   0     1277.67     1092.02     52.61 o
   2  23   0      531.85      575.17     39.07 o
   3  23   0       79.11      110.38     17.94 o
   4  23   0     1129.41     1105.03     55.37 o
   5  23   0       48.89       94.10     36.50 o
   6  23   0      579.31      534.25     40.62 o
   7  23   0      175.79      230.67     41.95 o
   8  23   0       25.74       20.75     19.10 o
   9  23   0      509.76      528.81     66.89 o
  10  23   0      996.62     1024.45     94.79 o
  11  23   0       62.21       89.69     25.83 o
   0  24   0      465.04      475.14     50.79 o
   1  24   0      111.90       78.93     15.73 o
   2  24   0       11.46       10.31      8.21 o
   3  24   0     1247.29     1224.07     58.33 o
   4  24   0       67.88       44.04     18.31 o
   5  24   0       38.49       45.93     13.95 o
   6  24   0      223.43      164.46     27.26 o
   7  24   0      146.86      116.95     30.27 o
   8  24   0      502.99      499.19     62.80 o
   9  24   0       38.29      134.84     38.08 o
  10  24   0      126.66       87.63     30.03 o
  11  24   0        0.10       21.11     15.14 o
   1  25   0       66.78       62.75     13.99 o
   2  25   0        1.05      -19.22     15.48 o
   3  25   0      484.63      508.20     38.95 o
   4  25   0      141.24       95.25     18.66 o
   5  25   0      130.06      140.73     21.70 o
   6  25   0       30.58       16.56      9.37 o
   7  25   0      134.76      179.03     39.74 o
   8  25   0      106.10       69.03     24.35 o
   9  25   0      139.34       88.11     27.22 o
   0  26   0      373.50      333.00     44.88 o
   1  26   0        4.01        3.85      7.38 o
   2  26   0        8.38       -9.30     15.19 o
   3  26   0        7.54       16.30     10.40 o
   4  26   0        2.17        4.86      7.53 o
   5  26   0      115.71      114.01     20.61 o
   6  26   0      124.68      106.78     19.66 o
   7  26   0       23.77       15.32     16.50 o
   8  26   0      204.09      276.39     49.77 o
   9  26   0       65.61       56.75     27.18 o
   1  27   0       26.55       15.25      9.52 o
   2  27   0      327.39      332.70     32.64 o
   3  27   0       28.72       25.83     17.83 o
   4  27   0       48.36       64.86     16.23 o
   5  27   0       10.37        4.96      9.05 o
   6  27   0        0.28        2.46     11.50 o
   7  27   0      310.69      389.75     56.71 o
   8  27   0       28.15       54.49     24.06 o
   0  28   0       36.67       46.26     23.56 o
   1  28   0      602.32      566.23     43.01 o
   2  28   0       38.17       52.10     15.86 o
   3  28   0      346.88      291.07     31.61 o
   4  28   0       65.78       80.24     17.94 o
   5  28   0        3.03       12.42     10.71 o
   6  28   0       88.34       69.69     16.99 o
   7  28   0      217.41      292.37     34.03 o
   8  28   0       39.57       21.37     15.78 o
   1  29   0       36.61       22.85     10.40 o
   2  29   0        1.41        4.59     10.19 o
   3  29   0      124.30      131.83     30.33 o
   4  29   0        2.68       -2.63     10.51 o
   5  29   0       36.22       52.35     19.92 o
   6  29   0       16.84       12.80     12.96 o
   7  29   0      156.57      188.63     29.50 o
   0  30   0       10.55       23.55     17.77 o
   1  30   0       92.02      145.35     23.61 o
   2  30   0       15.28       22.76     16.23 o
   3  30   0      283.91      330.61     63.53 o
   4  30   0      148.51      101.16     38.20 o
   5  30   0      126.79      126.09     23.06 o
   6  30   0        3.16       20.98     12.74 o
   7  30   0      253.04      342.77     50.61 o
   1  31   0      133.18      194.91     27.67 o
   2  31   0        1.43        5.86     14.05 o
   3  31   0      110.04      168.82     73.22 o
   4  31   0       54.14       37.00     14.13 o
   5  31   0      145.66      206.89     29.45 o
   6  31   0       26.69       65.49     25.71 o
   0  32   0       46.26       36.14     15.49 o
   1  32   0       49.60       52.69     16.28 o
   2  32   0        3.58        0.83      9.40 o
   3  32   0      276.43      335.23     37.12 o
   4  32   0        0.47       -9.78     15.64 o
   1  33   0        0.17       -1.78     11.63 o
   2  33   0       10.89       15.10     11.71 o
 -16   1   1      187.40      181.48     32.79 o
 -15   1   1      283.01      313.09     36.33 o
 -14   1   1       14.32       31.82     13.97 o
 -13   1   1      180.98      207.38     26.80 o
 -12   1   1        3.42        9.93      7.47 o
 -11   1   1      177.15      179.83     22.54 o
 -10   1   1      531.93      530.80     25.20 o
  -9   1   1       20.75       12.89      6.87 o
  -8   1   1      567.64      568.96     34.95 o
  -7   1   1     3797.95     3877.83     54.59 o
  -6   1   1      155.50      161.16     10.21 o
  -5   1   1       48.81       38.33      4.84 o
  -4   1   1      409.09      425.39     13.04 o
  -3   1   1      219.46      218.18      7.82 o
  -2   1   1    11368.94    10462.06    113.21 o
  -1   1   1     1134.53      999.78     20.38 o
   1   1   1      499.47      450.83     18.30 o
   2   1   1      196.96      191.83      9.36 o
   3   1   1    52203.90    50438.29   1097.81 o
   4   1   1     1311.52     1520.63     42.50 o
   5   1   1     1540.53     1540.18     47.30 o
   6   1   1      483.30      510.54     31.08 o
   7   1   1      594.90      617.11     43.27 o
   8   1   1        2.71        5.33      3.99 o
   9   1   1     2105.89     2147.78     74.86 o
  10   1   1       55.89       37.24     10.73 o
  11   1   1        6.13       -3.60      6.48 o
  12   1   1      953.26      895.29     57.02 o
  13   1   1        2.88        1.43      9.62 o
  14   1   1       20.85        3.37     17.34 o
  15   1   1      127.60       94.26     22.13 o
 -16   2   1      554.07      589.49     51.57 o
 -15   2   1      628.85      693.97     53.51 o
 -14   2   1      150.37      163.22     25.28 o
 -13   2   1      344.43      366.26     37.13 o
 -12   2   1       17.50        9.17      8.08 o
 -11   2   1      342.00      274.83     27.59 o
 -10   2   1     1012.07     1094.44     42.10 o
  -9   2   1      593.37      620.40     29.83 o
  -8   2   1     2676.08     2874.57     72.82 o
  -7   2   1     1089.95     1258.46     31.29 o
  -6   2   1      419.41      445.00     17.05 o
  -5   2   1        2.55        1.76      2.06 o
  -4   2   1        4.33        4.81      2.14 o
  -3   2   1      806.62      750.72     20.02 o
  -2   2   1     3811.20     3443.79     41.52 o
  -1   2   1     3331.30     3161.45     34.45 o
   0   2   1       46.33       41.24      3.69 o
   1   2   1        9.90       13.10      2.12 o
   2   2   1        0.13        2.14      3.96 o
   3   2   1   123094.49   116145.02    262.41 o
   4   2   1     8766.66     8641.99    102.81 o
   5   2   1      495.86      508.39     27.29 o
   6   2   1     1264.46     1270.35     46.66 o
   7   2   1       28.29       32.52      8.75 o
   8   2   1      458.41      447.46     27.38 o
   9   2   1      709.27      680.79     42.29 o
  10   2   1       12.41       11.61     10.12 o
  11   2   1      142.25      142.80     21.80 o
  12   2   1        1.28      -15.12     10.08 o
  13   2   1      169.86      219.42     29.94 o
  14   2   1       33.94       29.07     12.84 o
  15   2   1        1.99       31.90     14.87 o
 -16   3   1      110.09      118.52     23.62 o
 -15   3   1      106.04       74.53     19.17 o
 -14   3   1      156.03      188.95     27.07 o
 -13   3   1        5.12       -2.23      3.84 o
 -12   3   1        4.27        4.72      7.45 o
 -11   3   1       42.16       49.76      8.10 o
 -10   3   1     1256.80     1327.20     34.33 o
  -9   3   1      135.12      170.14     15.90 o
  -8   3   1        0.49        3.19      4.82 o
  -7   3   1      488.22      507.72     28.36 o
  -6   3   1      566.68      493.99     16.32 o
  -5   3   1     1009.58     1016.94     21.38 o
  -4   3   1      120.47       96.95      6.17 o
  -3   3   1      301.56      334.93      9.12 o
  -2   3   1      371.20      357.07      9.33 o
  -1   3   1    26388.60    24357.68    145.93 o
   0   3   1        1.52        2.83      1.42 o
   1   3   1     2340.08     2180.64     34.82 o
   2   3   1      450.89      406.58     25.31 o
   3   3   1     9303.18    10036.56    144.43 o
   4   3   1      367.97      394.35     22.42 o
   5   3   1       24.21       36.14      8.87 o
   6   3   1      199.78      245.55     22.91 o
   7   3   1      709.63      672.86     37.16 o
   8   3   1      168.30      158.12     15.72 o
   9   3   1        7.90       10.96      7.86 o
  10   3   1      239.60      267.51     28.54 o
  11   3   1      149.58      190.43     25.42 o
  12   3   1       30.20       32.10     12.86 o
  13   3   1       76.02       97.53     29.41 o
  14   3   1       12.94        5.63     12.42 o
  15   3   1        9.84       11.44     10.27 o
 -16   4   1      151.97      145.87     62.96 o
 -15   4   1      503.62      500.62     46.37 o
 -14   4   1       22.85       11.29     12.81 o
 -13   4   1        1.74        3.95      8.11 o
 -12   4   1        7.45       15.33      4.97 o
 -11   4   1        2.10        0.66      3.22 o
 -10   4   1       25.84       36.43      6.53 o
  -9   4   1      335.23      377.31     17.00 o
  -8   4   1       14.14       16.79      4.39 o
  -7   4   1        7.87        3.56      2.37 o
  -6   4   1      776.48      811.25     20.38 o
  -5   4   1      702.49      719.61     17.72 o
  -4   4   1     2201.85     2153.70     27.77 o
  -3   4   1      530.20      593.31     12.26 o
  -2   4   1        0.19        0.56      1.15 o
  -1   4   1    74159.70    66905.20    293.28 o
   0   4   1      653.27      550.05     12.67 o
   1   4   1      130.13      123.38      8.94 o
   2   4   1      808.60      778.23     25.24 o
   3   4   1     2585.94     2593.42     74.76 o
   4   4   1       99.25       98.15     16.66 o
   5   4   1      237.42      220.20     18.27 o
   6   4   1      207.14      212.95     19.51 o
   7   4   1       23.69       46.15     10.48 o
   8   4   1     1008.64      994.22     39.41 o
   9   4   1        1.69        5.13      6.06 o
  10   4   1       30.88       26.14      9.85 o
  11   4   1       37.97       47.42     36.81 o
  12   4   1       45.61       64.66     17.48 o
  13   4   1      149.72      139.46     31.14 o
  14   4   1      111.97      125.33     24.70 o
  15   4   1        0.52      -21.46     14.31 o
 -16   5   1       74.02       72.52     21.32 o
 -15   5   1      248.78      193.65     29.08 o
 -14   5   1      286.78      319.17     35.36 o
 -13   5   1      185.95      193.71     56.10 o
 -12   5   1      146.05      140.82     17.28 o
 -11   5   1      119.82      133.43     11.34 o
 -10   5   1       19.50       18.67      4.59 o
  -9   5   1      125.88      127.68      9.69 o
  -8   5   1      106.47       92.07     12.39 o
  -7   5   1       85.81       82.67     10.51 o
  -6   5   1      937.59      982.67     21.95 o
  -5   5   1      513.87      502.57     14.75 o
  -4   5   1     5862.87     5504.65     74.92 o
  -3   5   1     3135.69     2891.21     57.95 o
  -2   5   1       32.80       40.61      3.72 o
  -1   5   1      155.80      262.91     14.35 o
   0   5   1      567.63      466.56     14.80 o
   1   5   1       52.67       54.14      5.26 o
   2   5   1     3683.82     3287.82     53.40 o
   3   5   1     1915.22     1913.08     65.79 o
   4   5   1        5.47        9.52      4.58 o
   5   5   1       48.46       60.28      8.42 o
   6   5   1      974.18      961.51     41.49 o
   7   5   1     3411.16     3374.55     83.03 o
   8   5   1      516.15      597.67     30.92 o
   9   5   1       71.86       92.17     17.86 o
  10   5   1       34.06       37.03     12.02 o
  11   5   1      112.07      110.89     20.24 o
  12   5   1      486.06      423.97     39.45 o
  13   5   1        1.91        3.21      7.91 o
  14   5   1       49.68       12.04     29.57 o
  15   5   1      120.91      115.60     25.04 o
 -16   6   1      302.92      276.92     36.06 o
 -15   6   1        7.90       15.91     12.84 o
 -14   6   1       79.15       84.34     18.93 o
 -13   6   1      112.31      110.19     22.45 o
 -12   6   1       55.11       63.68     14.60 o
 -11   6   1        1.55        2.07      2.86 o
 -10   6   1      462.56      459.61     18.68 o
  -9   6   1      171.36      181.01     10.78 o
  -8   6   1     2231.17     2376.19     37.44 o
  -7   6   1       27.78       27.90      4.34 o
  -6   6   1     1209.74     1330.93     42.90 o
  -5   6   1        8.43        9.77      2.79 o
  -4   6   1     3882.85     3907.71     69.45 o
  -3   6   1      340.60      342.31     10.37 o
  -2   6   1     7540.73     6970.40     53.38 o
  -1   6   1       20.35       32.38      8.08 o
   0   6   1     1906.94     1766.15     26.74 o
   1   6   1      164.82      129.42      8.23 o
   2   6   1      998.90      793.28     27.31 o
   3   6   1     2947.31     2877.05    132.84 o
   4   6   1       57.91       68.90      9.90 o
   5   6   1     2485.61     2439.06     61.62 o
   6   6   1        1.48       -0.87      3.76 o
   7   6   1      308.60      283.29     19.81 o
   8   6   1      527.38      513.21     28.88 o
   9   6   1       25.37       28.03      9.02 o
  10   6   1      559.03      579.13     41.97 o
  11   6   1       45.09       26.64     11.53 o
  12   6   1       18.11        9.46     11.00 o
  13   6   1        2.46       -5.24     11.86 o
  14   6   1       17.00       27.33     13.01 o
  15   6   1      105.86      109.71     23.32 o
 -16   7   1      493.61      543.80     54.43 o
 -15   7   1      794.59      760.30     56.06 o
 -14   7   1      111.22      141.64     27.07 o
 -13   7   1      125.17      143.04     29.65 o
 -12   7   1       30.49       29.82     10.56 o
 -11   7   1        8.47        8.68      7.99 o
 -10   7   1      155.59      173.19     21.03 o
  -9   7   1      256.27      245.16     20.29 o
  -8   7   1       34.38       43.54      7.14 o
  -7   7   1      432.87      456.20     21.94 o
  -6   7   1     7776.68     7970.83     83.81 o
  -5   7   1     3164.90     3035.97     63.33 o
  -4   7   1     4148.44     4301.53     84.21 o
  -3   7   1      769.02      799.93     19.65 o
  -2   7   1    10379.21     9804.77    159.73 o
  -1   7   1      245.80      226.31      9.87 o
   0   7   1     2435.13     2079.08     45.99 o
   1   7   1      205.24      142.71      9.09 o
   2   7   1      284.33      293.83     14.31 o
   3   7   1      590.86      600.75     21.59 o
   4   7   1      441.70      384.81     23.09 o
   5   7   1      998.33     1066.62     41.31 o
   6   7   1     1137.70     1147.65     45.84 o
   7   7   1     1068.26     1112.69     39.32 o
   8   7   1      195.85      194.86     17.75 o
   9   7   1      146.97      130.44     20.50 o
  10   7   1      781.26      780.28     97.20 o
  11   7   1     1114.82     1130.12     61.79 o
  12   7   1       37.95       36.82     13.17 o
  13   7   1      142.22       99.21     20.24 o
  14   7   1      230.08      220.34     41.23 o
  15   7   1       51.42       61.18     40.24 o
 -15   8   1      141.85       87.59     19.82 o
 -14   8   1       16.83        7.96      8.76 o
 -13   8   1      770.18      767.64     91.42 o
 -12   8   1      451.03      441.25     37.56 o
 -11   8   1       13.37       14.89     13.44 o
 -10   8   1        0.40        3.16      4.91 o
  -9   8   1       37.31       41.20      8.01 o
  -8   8   1     2669.03     2910.99     53.32 o
  -7   8   1       76.66       84.63     10.01 o
  -6   8   1      660.38      654.65     24.48 o
  -5   8   1     1633.85     1585.88     30.56 o
  -4   8   1     4480.53     4502.75     72.04 o
  -3   8   1      382.03      403.29     19.23 o
  -2   8   1     2067.27     1813.97     29.50 o
  -1   8   1        0.07        2.07      2.40 o
   0   8   1     9842.06     9187.27    100.28 o
   1   8   1      767.02      665.33     20.42 o
   2   8   1       12.96        8.11      2.79 o
   3   8   1      129.53      143.43     12.69 o
   4   8   1      148.65      119.79     13.58 o
   5   8   1     1425.75     1321.80     46.60 o
   6   8   1      636.64      619.24     34.26 o
   7   8   1      395.83      440.90     25.00 o
   8   8   1        5.58       26.99     10.40 o
   9   8   1      630.49      614.98     41.40 o
  10   8   1      514.68      517.01     40.20 o
  11   8   1      123.23      117.17     30.09 o
  12   8   1       94.14       88.75     27.09 o
  13   8   1      101.01       83.48     19.82 o
  14   8   1       18.99       15.04      9.70 o
  15   8   1        6.66       14.04     15.38 o
 -15   9   1       97.95       89.03     22.18 o
 -14   9   1        9.58        4.90     15.86 o
 -13   9   1     1195.91     1274.88     66.85 o
 -12   9   1      390.81      371.31     34.67 o
 -11   9   1      222.76      222.20     25.59 o
 -10   9   1       17.21       15.49      7.25 o
  -9   9   1      452.32      454.10     25.62 o
  -8   9   1     1422.32     1524.41     39.01 o
  -7   9   1      195.62      216.58     13.85 o
  -6   9   1      737.61      740.75     40.40 o
  -5   9   1      138.48      155.06     12.16 o
  -4   9   1      687.82      719.59     18.23 o
  -3   9   1     4789.43     4671.26     52.69 o
  -2   9   1      887.50      878.70     22.08 o
  -1   9   1        4.25        2.66      2.28 o
   0   9   1      644.13      654.21     19.89 o
   1   9   1      131.71      238.83     12.97 o
   2   9   1        3.20        2.95      2.31 o
   3   9   1      621.85      603.25     20.09 o
   4   9   1     5794.22     5708.14     91.57 o
   5   9   1       10.82       16.88      6.64 o
   6   9   1     2343.22     2386.51     81.84 o
   7   9   1      532.39      547.61     34.60 o
   8   9   1      151.39      168.84     16.87 o
   9   9   1      104.76       95.96     19.49 o
  10   9   1       17.67       18.17      8.17 o
  11   9   1      670.70      631.78     46.37 o
  12   9   1      284.12      357.21     36.93 o
  13   9   1       17.53       18.93     15.50 o
  14   9   1      101.63       96.79     22.36 o
  15   9   1       19.08       22.34     18.37 o
 -15  10   1      425.30      377.32     40.30 o
 -14  10   1      126.02      123.91     22.08 o
 -13  10   1      762.23      735.93     51.36 o
 -12  10   1      471.57      479.90     42.71 o
 -11  10   1       22.62       26.77     10.52 o
 -10  10   1      836.41      814.44     36.63 o
  -9  10   1      103.30      115.13     13.22 o
  -8  10   1      134.34      159.87     12.97 o
  -7  10   1        7.34        4.81      3.44 o
  -6  10   1       84.07       96.44      8.45 o
  -5  10   1     2878.46     3048.15     50.81 o
  -4  10   1      292.34      297.83     14.89 o
  -3  10   1     2995.00     2875.89     43.44 o
  -2  10   1       13.61       17.11      4.04 o
  -1  10   1       37.21       23.29      4.78 o
   0  10   1       16.75       20.94      4.27 o
   1  10   1     1883.52     1959.17     51.31 o
   2  10   1       13.95        4.76      3.59 o
   3  10   1     2465.95     2558.55     42.43 o
   4  10   1       70.23       57.22      7.97 o
   5  10   1      227.62      235.15     20.41 o
   6  10   1     1191.72     1347.17     51.61 o
   7  10   1       62.80       75.37     11.22 o
   8  10   1     1173.21     1210.87     44.67 o
   9  10   1      167.85      162.15     21.87 o
  10  10   1       82.71       70.67     17.28 o
  11  10   1      291.23      356.71     35.70 o
  12  10   1      253.73      262.79     32.27 o
  13  10   1      135.04      167.60     27.97 o
  14  10   1        5.89       22.81     12.67 o
 -15  11   1      147.49      134.58     23.72 o
 -14  11   1      203.09      195.06     50.85 o
 -13  11   1        5.62        5.85      9.17 o
 -12  11   1      979.47     1037.75     80.84 o
 -11  11   1       23.53       17.72      8.84 o
 -10  11   1      935.11      959.28     40.08 o
  -9  11   1       23.36       33.25      7.50 o
  -8  11   1       16.83       21.41      7.01 o
  -7  11   1       43.42       26.01      6.99 o
  -6  11   1       94.32      106.13     10.78 o
  -5  11   1      793.05      788.75     24.14 o
  -4  11   1      914.37      911.87     26.76 o
  -3  11   1     4602.45     4419.90     56.48 o
  -2  11   1     3500.01     3646.40     49.98 o
  -1  11   1     7974.75     8505.14     77.14 o
   0  11   1     1151.58     1128.23     28.88 o
   1  11   1       52.48       88.76      7.68 o
   2  11   1      219.98      266.10     13.59 o
   3  11   1       83.72      107.74      9.12 o
   4  11   1       44.62       62.16      7.49 o
   5  11   1      616.59      570.50     32.30 o
   6  11   1     1083.35     1073.30     49.73 o
   7  11   1       80.16       53.39     11.51 o
   8  11   1       15.18       30.18      9.12 o
   9  11   1        0.72       -2.99      7.32 o
  10  11   1     1819.95     1763.31     75.35 o
  11  11   1     1393.38     1488.21     72.10 o
  12  11   1       25.49       30.55     15.77 o
  13  11   1       54.90       59.96     21.03 o
  14  11   1      127.97      172.80     28.74 o
 -15  12   1       75.15      109.68     21.94 o
 -14  12   1        3.72        3.89     28.61 o
 -13  12   1        8.58       -7.80     20.77 o
 -12  12   1      745.95      716.14     48.99 o
 -11  12   1       21.93       14.86      9.39 o
 -10  12   1      244.43      244.20     20.68 o
  -9  12   1     2733.31     2710.15     73.75 o
  -8  12   1      598.84      578.58     28.09 o
  -7  12   1       68.88       61.65      6.63 o
  -6  12   1     1111.63     1106.64     29.55 o
  -5  12   1      481.73      503.58     17.56 o
  -4  12   1      109.99      166.27     12.35 o
  -3  12   1        9.07        0.65      2.97 o
  -2  12   1      285.18      266.57     17.86 o
  -1  12   1      944.08      944.32     27.08 o
   0  12   1     6185.61     6289.87     62.61 o
   1  12   1     1966.42     2116.52     37.37 o
   2  12   1     5885.95     6403.78     67.64 o
   3  12   1     1306.35     1470.66     35.05 o
   4  12   1     1967.71     2103.31     42.90 o
   5  12   1     3969.59     3997.48     72.36 o
   6  12   1      231.25      251.87     22.62 o
   7  12   1     1287.62     1401.91     56.96 o
   8  12   1       25.87       17.02     13.62 o
   9  12   1       42.28       59.39     14.67 o
  10  12   1       76.26       72.01     19.05 o
  11  12   1      215.48      208.22     28.09 o
  12  12   1      136.17      135.04     23.51 o
  13  12   1      345.95      406.80     42.12 o
  14  12   1     1243.37     1323.52     77.62 o
 -15  13   1       70.04       59.60     24.24 o
 -14  13   1        1.30       12.66     23.64 o
 -13  13   1        1.70        1.77      8.87 o
 -12  13   1      221.53      242.77     28.69 o
 -11  13   1      269.82      301.14     31.01 o
 -10  13   1        0.56        6.44      6.33 o
  -9  13   1     4325.74     4534.40     83.23 o
  -8  13   1       15.31       27.77     10.12 o
  -7  13   1        0.45       -2.85      2.64 o
  -6  13   1       44.14       38.49      6.12 o
  -5  13   1      138.32      132.17      9.31 o
  -4  13   1      356.51      341.07     17.79 o
  -3  13   1        7.16        6.02      4.50 o
  -2  13   1       14.86       15.86      4.78 o
  -1  13   1       41.91       23.02      4.34 o
   0  13   1     1685.59     1771.79     34.64 o
   1  13   1      117.69      105.25      9.05 o
   2  13   1     5210.61     5497.83     67.62 o
   3  13   1       36.18       33.67      5.59 o
   4  13   1        9.00       19.96      5.38 o
   5  13   1      874.20      954.60     31.10 o
   6  13   1       41.19       50.11      9.66 o
   7  13   1      301.28      326.01     28.36 o
   8  13   1      730.81      769.98     66.98 o
   9  13   1       69.42       67.18     15.32 o
  10  13   1      218.56      232.27     28.27 o
  11  13   1      216.48      203.85     28.54 o
  12  13   1       75.13       38.64     47.36 o
  13  13   1      443.61      470.61     45.41 o
  14  13   1       12.57       35.03     21.77 o
 -14  14   1      474.96      463.03     82.92 o
 -13  14   1        0.30       15.33     10.81 o
 -12  14   1     1691.42     1703.14     76.13 o
 -11  14   1     1748.78     1870.87     76.04 o
 -10  14   1      416.83      414.55     27.05 o
  -9  14   1       55.80       58.18     15.05 o
  -8  14   1      127.23      121.75     26.96 o
  -7  14   1       63.93       65.75      7.93 o
  -6  14   1        4.34        4.13      3.33 o
  -5  14   1      194.04      209.07     19.39 o
  -4  14   1       34.66       16.48      5.13 o
  -3  14   1      944.03     1020.02     32.88 o
  -2  14   1      300.22      317.50     17.22 o
  -1  14   1      210.64      228.45     13.03 o
   0  14   1     6841.65     7591.33     74.55 o
   1  14   1      361.77      342.20     16.45 o
   2  14   1     5136.43     5004.05     75.06 o
   3  14   1        3.50        8.76      4.36 o
   4  14   1        3.26       -0.56      3.65 o
   5  14   1     1521.04     1517.38     59.28 o
   6  14   1      189.83      160.30     19.15 o
   7  14   1     2005.49     2117.07    112.03 o
   8  14   1      183.80      180.24     33.59 o
   9  14   1       77.74      111.64     28.61 o
  10  14   1        1.07        2.93     11.04 o
  11  14   1       52.77       43.36     14.16 o
  12  14   1       29.17       27.42     11.94 o
  13  14   1        7.50       -6.35      8.66 o
  14  14   1       97.99       96.29     30.10 o
 -14  15   1     1544.48     1601.64    131.35 o
 -13  15   1      133.54      139.97     23.77 o
 -12  15   1      154.68      183.44     25.36 o
 -11  15   1       16.17       38.49     13.91 o
 -10  15   1        2.55       -4.35      7.19 o
  -9  15   1      138.05      160.04     16.38 o
  -8  15   1       94.39       97.89     16.16 o
  -7  15   1      217.30      224.31     14.74 o
  -6  15   1       30.47       26.10      6.09 o
  -5  15   1     1434.98     1482.02     36.77 o
  -4  15   1      711.28      746.42     28.03 o
  -3  15   1     2819.20     2881.54     53.60 o
  -2  15   1     1488.58     1660.14     36.07 o
  -1  15   1       39.86       71.84      7.89 o
   0  15   1        3.00       18.81      5.50 o
   1  15   1     5743.26     5720.64     68.54 o
   2  15   1      101.73       91.38      9.35 o
   3  15   1        6.72       -3.91      4.03 o
   4  15   1        1.90       -2.08      4.49 o
   5  15   1       38.15       26.40      6.16 o
   6  15   1        7.43       14.75      8.47 o
   7  15   1       17.70       24.77     16.07 o
   8  15   1       17.97       23.86     17.55 o
   9  15   1       33.67       16.83     13.98 o
  10  15   1       45.30       59.83     19.03 o
  11  15   1      218.27      258.79     31.21 o
  12  15   1      545.23      629.26     51.01 o
  13  15   1        3.24       -6.78     19.44 o
  14  15   1       60.71      129.93     36.30 o
 -14  16   1        5.57       27.17     16.90 o
 -13  16   1      172.31      188.62     27.16 o
 -12  16   1      187.32      178.22     42.74 o
 -11  16   1      227.34      215.92     27.66 o
 -10  16   1      414.80      474.65     37.73 o
  -9  16   1      869.34      896.58     43.57 o
  -8  16   1      246.54      271.20     16.07 o
  -7  16   1      729.02      736.27     27.45 o
  -6  16   1        0.69       -1.03      3.97 o
  -5  16   1     2295.19     2223.59     51.60 o
  -4  16   1      358.30      364.90     18.33 o
  -3  16   1      391.58      371.35     18.05 o
  -2  16   1       46.60       47.58      6.98 o
  -1  16   1       12.55        3.67      3.47 o
   0  16   1      188.22      186.88     12.87 o
   1  16   1     4476.27     4426.28     62.41 o
   2  16   1      178.04      199.46     13.73 o
   3  16   1      131.96      108.64     10.92 o
   4  16   1      394.56      379.42     20.44 o
   5  16   1       28.11       20.11      7.49 o
   6  16   1      233.73      254.96     25.14 o
   7  16   1     1070.22     1102.24     80.07 o
   8  16   1        0.13        1.28     13.93 o
   9  16   1      144.17      163.29     34.89 o
  10  16   1       10.24       10.45     10.30 o
  11  16   1      139.50      117.43     33.32 o
  12  16   1       96.66      111.34     22.67 o
  13  16   1       33.31       14.87     10.89 o
 -14  17   1        3.57       30.50     16.11 o
 -13  17   1      179.39      176.41     88.17 o
 -12  17   1        6.55       12.14     10.60 o
 -11  17   1       28.47       41.95     12.14 o
 -10  17   1      321.90      347.22     33.10 o
  -9  17   1      985.83     1068.36     61.02 o
  -8  17   1      355.31      382.60     19.56 o
  -7  17   1     1056.90     1118.49     34.89 o
  -6  17   1       62.68       64.80      7.79 o
  -5  17   1      250.20      235.38     17.54 o
  -4  17   1       56.44       64.86      8.55 o
  -3  17   1     1069.24     1012.63     30.65 o
  -2  17   1       24.02       21.16      4.83 o
  -1  17   1       25.21       25.53      5.38 o
   0  17   1       81.92       83.14      8.92 o
   1  17   1     5225.89     5334.62     70.74 o
   2  17   1       29.67       24.58      6.01 o
   3  17   1     1043.39     1075.14     33.48 o
   4  17   1       84.63      100.49     10.81 o
   5  17   1       28.22       27.08      7.85 o
   6  17   1        4.66        0.74     11.32 o
   7  17   1      183.06      187.54     33.74 o
   8  17   1       10.30       27.86     18.81 o
   9  17   1     1310.80     1243.22     93.81 o
  10  17   1       40.97        9.54     11.16 o
  11  17   1       39.03       55.18     15.17 o
  12  17   1       49.71       49.69     13.76 o
  13  17   1      268.98      267.82     49.07 o
 -13  18   1      232.51      177.34     48.85 o
 -12  18   1      188.74      179.00     26.31 o
 -11  18   1       82.91      102.30     21.20 o
 -10  18   1      967.94     1032.27     78.92 o
  -9  18   1      134.43      132.45     32.69 o
  -8  18   1        0.00       -2.05      4.41 o
  -7  18   1     1035.18     1017.39     34.41 o
  -6  18   1       19.11       24.06      5.49 o
  -5  18   1     3615.03     3537.38     68.47 o
  -4  18   1        8.46       15.56      6.46 o
  -3  18   1     1286.21     1264.30     40.21 o
  -2  18   1        1.84        5.46      4.98 o
  -1  18   1      415.03      403.35     19.82 o
   0  18   1      280.72      290.28     17.04 o
   1  18   1       14.36       28.51      6.96 o
   2  18   1      756.91      709.09     27.30 o
   3  18   1       16.90       23.74      6.39 o
   4  18   1      332.75      339.45     22.94 o
   5  18   1      230.82      240.77     42.22 o
   6  18   1     1215.01     1203.18     57.32 o
   7  18   1      690.41      679.95     24.71 o
   8  18   1       55.09       73.79     24.36 o
   9  18   1       82.49      116.69     31.50 o
  10  18   1       96.35      139.46     24.36 o
  11  18   1      714.91      795.12     56.62 o
  12  18   1      186.42      178.77     28.03 o
  13  18   1       89.27      172.87     40.33 o
 -13  19   1        0.05       44.48     19.16 o
 -12  19   1      416.50      404.17     39.16 o
 -11  19   1      136.47      174.58     25.85 o
 -10  19   1      178.25      207.86     26.58 o
  -9  19   1      120.41      130.42     32.28 o
  -8  19   1       50.54       41.79      7.59 o
  -7  19   1      505.73      474.75     30.45 o
  -6  19   1      176.67      133.18     14.58 o
  -5  19   1     1061.97     1025.97     38.22 o
  -4  19   1      731.17      741.03     31.82 o
  -3  19   1      329.30      324.77     21.15 o
  -2  19   1      235.80      188.75     16.08 o
  -1  19   1      434.77      448.61     21.61 o
   0  19   1      300.96      329.02     18.62 o
   1  19   1      360.61      362.39     19.79 o
   2  19   1      847.75      872.62     31.15 o
   3  19   1        1.89       -6.57      8.31 o
   4  19   1        0.83        6.93      8.50 o
   5  19   1      389.15      351.73     30.89 o
   6  19   1      426.73      438.34     35.11 o
   7  19   1      570.67      555.70     24.72 o
   8  19   1      417.99      387.96     52.95 o
   9  19   1      219.79      304.14     48.76 o
  10  19   1        0.13       11.24     12.77 o
  11  19   1      129.31      131.81     23.63 o
  12  19   1       63.99       57.69     25.43 o
 -12  20   1      176.37      205.17     28.90 o
 -11  20   1        1.72        7.12     18.44 o
 -10  20   1      142.83      127.79     22.05 o
  -9  20   1      222.90      183.70     37.50 o
  -8  20   1      519.28      599.47     64.12 o
  -7  20   1     1400.35     1324.90     41.54 o
  -6  20   1        6.24        6.92      5.46 o
  -5  20   1      489.92      464.37     26.66 o
  -4  20   1     1797.09     1859.01     51.64 o
  -3  20   1      140.80      159.57     15.78 o
  -2  20   1     1036.09      940.17     36.47 o
  -1  20   1      120.56      121.79     13.48 o
   0  20   1     1010.19     1020.04     38.36 o
   1  20   1      486.46      459.14     26.47 o
   2  20   1       60.96       50.42     12.38 o
   3  20   1     1013.06      931.07     47.45 o
   4  20   1      706.01      768.99     44.47 o
   5  20   1      523.64      554.16     39.33 o
   6  20   1     1315.11     1285.75     61.46 o
   7  20   1      157.33      187.30     37.08 o
   8  20   1      318.54      252.15     43.31 o
   9  20   1        0.00       -2.52     14.03 o
  10  20   1      308.20      254.36     46.46 o
  11  20   1       17.04       15.53      9.57 o
  12  20   1       51.43       87.32     27.78 o
 -12  21   1       49.96       33.10     12.97 o
 -11  21   1       16.97       29.91     11.27 o
 -10  21   1       21.46       -1.27     12.32 o
  -9  21   1       22.15       46.18     23.24 o
  -8  21   1       45.78       60.22     23.37 o
  -7  21   1     1967.40     1870.60    164.74 o
  -6  21   1      629.09      607.72     31.65 o
  -5  21   1      161.76      166.99     16.56 o
  -4  21   1     8051.38     8016.85    110.02 o
  -3  21   1       45.79       73.19     14.12 o
  -2  21   1       40.69       33.65      8.61 o
  -1  21   1     1154.75     1248.85     43.35 o
   0  21   1      383.70      381.45     24.55 o
   1  21   1       22.77       27.13     10.09 o
   2  21   1        6.68       29.56     11.05 o
   3  21   1     1351.74     1428.63    127.24 o
   4  21   1      584.62      640.27     41.73 o
   5  21   1      831.02      866.29     49.62 o
   6  21   1       13.75       -1.59      8.80 o
   7  21   1     4177.10     3970.03    164.44 o
   8  21   1      254.55      219.90     40.77 o
   9  21   1      818.68      791.18     79.65 o
  10  21   1      183.92      223.91     43.78 o
  11  21   1        6.02       -8.79     26.53 o
  12  21   1        5.32       -9.08     13.70 o
 -11  22   1       35.08       36.57     13.87 o
 -10  22   1      190.95      222.62     45.34 o
  -9  22   1      126.33      160.26     36.43 o
  -8  22   1       52.29       60.71     23.00 o
  -7  22   1      691.92      632.66     65.60 o
  -6  22   1      212.77      220.79     25.57 o
  -5  22   1     1888.09     1740.15     53.60 o
  -4  22   1      377.38      399.21     32.41 o
  -3  22   1     1423.76     1302.66     45.36 o
  -2  22   1     1847.83     1814.55     58.92 o
  -1  22   1    11151.13    10692.20    210.66 o
   0  22   1       53.82       54.65     19.97 o
   1  22   1       59.17       55.02     17.21 o
   2  22   1       79.19       91.02     18.44 o
   3  22   1      762.71      777.65     45.69 o
   4  22   1      807.31      774.87     46.74 o
   5  22   1      322.24      311.55     31.01 o
   6  22   1      882.97      941.60     67.50 o
   7  22   1      164.19      213.65     40.38 o
   8  22   1      376.10      360.13     53.90 o
   9  22   1       37.08       38.44     21.73 o
  10  22   1      304.95      304.84     51.60 o
  11  22   1      391.79      394.64     41.92 o
 -11  23   1       78.42       78.22     18.00 o
 -10  23   1      241.00      239.35     45.71 o
  -9  23   1      416.90      436.93     60.28 o
  -8  23   1       36.03       27.28     17.24 o
  -7  23   1      655.14      572.35     63.76 o
  -6  23   1      431.63      418.95     34.98 o
  -5  23   1      498.71      447.86     49.79 o
  -4  23   1       32.02       18.45      9.26 o
  -3  23   1      252.55      257.39     26.22 o
  -2  23   1       32.33       21.03      9.02 o
  -1  23   1      249.63      373.50     31.57 o
   0  23   1      152.42      143.78     20.47 o
   1  23   1      783.65      734.95     43.81 o
   2  23   1       77.25       79.51     14.94 o
   3  23   1     1680.49     1659.90     67.76 o
   4  23   1       22.05       35.20     13.32 o
   5  23   1       91.63       83.42     18.39 o
   6  23   1     2227.44     2166.15     83.81 o
   7  23   1      310.08      318.00     49.01 o
   8  23   1      223.96      243.01     43.64 o
   9  23   1      334.08      365.76     56.22 o
  10  23   1       42.42       40.59     21.30 o
  11  23   1       15.77       14.70     14.62 o
 -10  24   1        5.10       -9.77     13.84 o
  -9  24   1       60.47       62.13     23.17 o
  -8  24   1        7.87        2.26     12.57 o
  -7  24   1     1074.16      928.62     82.44 o
  -6  24   1     1936.11     1744.59     72.40 o
  -5  24   1        2.04        1.23      7.69 o
  -4  24   1        8.15       17.56      9.41 o
  -3  24   1      113.96       81.76     17.11 o
  -2  24   1      319.36      302.93     28.80 o
  -1  24   1     1340.52     1367.22     60.08 o
   0  24   1        6.81        0.51     11.98 o
   1  24   1      328.67      302.82     29.21 o
   2  24   1       70.75       71.33     15.84 o
   3  24   1     1641.48     1733.69     71.03 o
   4  24   1      573.87      558.94     50.62 o
   5  24   1      885.65      942.28     54.80 o
   6  24   1       43.72       71.51     18.03 o
   7  24   1       27.51       22.38     17.17 o
   8  24   1       20.63       12.26     14.08 o
   9  24   1      710.19      817.01     84.28 o
  10  24   1      138.34      123.84     34.88 o
 -10  25   1       10.95       -9.78     12.66 o
  -9  25   1        2.75      -33.05     22.03 o
  -8  25   1      801.78      924.68     85.80 o
  -7  25   1       45.67       52.50     22.31 o
  -6  25   1        8.58        2.00      7.92 o
  -5  25   1       95.89      135.45     49.21 o
  -4  25   1       96.97       71.00     27.37 o
  -3  25   1      121.98      100.96     17.58 o
  -2  25   1        9.58       -4.82      8.54 o
  -1  25   1      153.42      161.73     26.08 o
   0  25   1      444.28      383.92     33.11 o
   1  25   1        0.12        8.75      9.78 o
   2  25   1      977.80      949.75     52.88 o
   3  25   1     1367.72     1402.07     65.18 o
   4  25   1      606.20      549.07     42.21 o
   5  25   1      367.81      369.60     35.20 o
   6  25   1        5.43        7.06      8.70 o
   7  25   1       70.69       60.87     23.41 o
   8  25   1       52.14       56.12     25.39 o
   9  25   1     1082.91      991.56     93.22 o
  -9  26   1        3.36       19.72     14.00 o
  -8  26   1      102.45      106.91     32.86 o
  -7  26   1      458.02      363.11     35.78 o
  -6  26   1        1.86       15.41     10.25 o
  -5  26   1       33.56       48.08     13.35 o
  -4  26   1       15.25       28.79     11.57 o
  -3  26   1       13.45        5.41     13.06 o
  -2  26   1      559.60      509.59     38.89 o
  -1  26   1       10.84       22.37     10.22 o
   0  26   1      914.05      846.65     49.94 o
   1  26   1        1.63        0.57      8.23 o
   2  26   1        0.25       11.32      8.15 o
   3  26   1      927.14      952.65     55.08 o
   4  26   1      154.63      171.87     24.56 o
   5  26   1       42.94       42.77     13.78 o
   6  26   1        6.33       -0.05     10.08 o
   7  26   1        2.39       -2.98     15.74 o
   8  26   1       10.53       54.00     26.51 o
   9  26   1        8.40       20.17     18.54 o
  -8  27   1      245.22      288.53     50.60 o
  -7  27   1      150.67      157.19     24.56 o
  -6  27   1      482.80      503.91     41.69 o
  -5  27   1        3.28        7.91     10.88 o
  -4  27   1      233.55      244.39     28.25 o
  -3  27   1        8.57       -3.19      9.88 o
  -2  27   1       31.80       19.70      9.62 o
  -1  27   1        0.76        3.62      9.39 o
   0  27   1      584.85      555.62     41.66 o
   1  27   1       16.67        2.01     10.67 o
   2  27   1      273.83      257.33     29.55 o
   3  27   1      251.88      273.11     34.99 o
   4  27   1      345.82      360.06     35.64 o
   5  27   1        0.92       -2.64     13.70 o
   6  27   1      106.29      113.79     22.01 o
   7  27   1        1.74       32.36     19.86 o
   8  27   1        3.09        5.67     11.37 o
  -8  28   1       15.14        1.40     16.09 o
  -7  28   1       39.73       10.21     11.16 o
  -6  28   1      565.70      495.53     42.24 o
  -5  28   1      144.91      216.40     27.87 o
  -4  28   1       67.10       61.68     15.01 o
  -3  28   1       27.91       30.58     11.35 o
  -2  28   1       55.20       75.89     17.82 o
  -1  28   1       15.10       15.49     10.25 o
   0  28   1      167.29      142.76     21.94 o
   1  28   1        2.83       -8.07      9.90 o
   2  28   1        3.36        2.92     11.35 o
   3  28   1      443.99      440.27     39.31 o
   4  28   1       49.42       70.47     17.17 o
   5  28   1       16.63       25.22     10.77 o
   6  28   1       11.63       36.26     14.81 o
   7  28   1       55.78       64.04     28.46 o
  -7  29   1      111.05      165.88     67.30 o
  -6  29   1      401.98      392.19     38.35 o
  -5  29   1      168.70      170.67     38.25 o
  -4  29   1       17.85       42.05     20.63 o
  -3  29   1       43.20       46.69     13.49 o
  -2  29   1        0.29       -2.45      8.75 o
  -1  29   1      937.48      990.64     59.35 o
   0  29   1       13.25        4.26     12.31 o
   1  29   1       38.57       47.39     14.38 o
   2  29   1       95.76       91.52     22.80 o
   3  29   1      106.51      117.16     39.41 o
   4  29   1      268.85      308.02     34.51 o
   5  29   1       48.10       50.60     27.44 o
   6  29   1       47.18       48.28     15.49 o
   7  29   1        6.31       -3.01     15.35 o
  -7  30   1        5.18      -10.77     15.94 o
  -6  30   1       25.04       68.79     17.99 o
  -5  30   1        7.40       -2.66     25.30 o
  -4  30   1        2.88       19.30     19.44 o
  -3  30   1        0.31        0.69      9.19 o
  -2  30   1        0.04        2.50      9.35 o
  -1  30   1      320.02      295.00     33.32 o
   0  30   1        1.09        4.99     10.50 o
   1  30   1       34.71       31.87     10.93 o
   2  30   1       50.36       77.70     17.92 o
   3  30   1       68.93       79.66     18.22 o
   4  30   1       23.90       17.46     27.58 o
   5  30   1       26.04       20.54     13.27 o
   6  30   1       14.64        1.29     10.21 o
  -6  31   1        6.42       -5.52     11.89 o
  -5  31   1       11.37       19.68     12.50 o
  -4  31   1        0.16      -14.85     11.31 o
  -3  31   1       63.89       98.89     33.08 o
  -2  31   1       68.61       79.22     18.42 o
  -1  31   1      142.36      149.36     52.31 o
   0  31   1        5.37       10.88     20.59 o
   1  31   1        7.05       14.33     24.54 o
   2  31   1       49.10       51.51     16.11 o
   3  31   1       58.94       70.70     18.35 o
   4  31   1        0.00        2.57     15.12 o
   5  31   1       38.51       61.25     17.64 o
  -4  32   1       73.91       72.47     19.22 o
  -3  32   1        2.70        8.73     12.35 o
  -2  32   1       35.09       39.44     14.32 o
  -1  32   1        5.36        2.48     20.43 o
   0  32   1       27.13       48.41     16.82 o
   1  32   1        1.74       14.57     12.62 o
   2  32   1       81.39      121.93     22.90 o
   3  32   1       12.41       18.32     11.64 o
   4  32   1       14.63      -10.76     29.89 o
  -2  33   1        0.40       -4.69     10.58 o
  -1  33   1        2.66       19.91     11.18 o
   0  33   1       59.25      104.37     22.32 o
   1  33   1       66.63       94.39     20.84 o
   2  33   1       14.65       40.34     15.15 o
 -16   0   2      226.16      107.86     31.55 o
 -15   0   2      250.19      296.55     48.00 o
 -14   0   2       21.22       35.09     19.86 o
 -13   0   2      263.74      220.22     37.55 o
 -12   0   2      935.85      938.95     72.38 o
 -11   0   2      679.24      640.37     39.76 o
 -10   0   2      258.73      258.16     24.05 o
  -9   0   2      263.55      252.19     30.96 o
  -8   0   2      246.37      228.55     26.04 o
  -7   0   2    13038.70    13668.86    135.99 o
  -6   0   2       91.75      127.13     12.15 o
  -5   0   2       36.33       29.19      5.65 o
  -4   0   2    24455.87    23601.94    334.74 o
  -3   0   2        1.74        0.73      1.82 o
  -2   0   2    27663.02    24760.55    221.53 o
  -1   0   2       97.19       89.92      5.01 o
   0   0   2     4289.31     3939.67     46.19 o
   1   0   2     3440.35     3216.45     43.48 o
   2   0   2     2487.56     2434.33     42.32 o
   3   0   2    22863.84    22450.26    228.50 o
   4   0   2     1375.69     1320.22     61.16 o
   5   0   2      128.64      100.58     18.96 o
   6   0   2     1417.04     1380.59     74.37 o
   7   0   2     5490.70     5692.95    159.44 o
   8   0   2        1.06        4.32      7.43 o
   9   0   2      201.72      214.35     36.23 o
  10   0   2      253.28      256.74     41.13 o
  11   0   2        0.51       -8.31     13.06 o
  12   0   2      741.74      775.54     78.07 o
  13   0   2       19.07       43.46     24.55 o
  14   0   2      526.26      650.56     78.58 o
  15   0   2       37.11       68.19     30.51 o
 -16   1   2       37.28       36.20     14.95 o
 -15   1   2      705.85      660.11     50.14 o
 -14   1   2     1661.79     1658.44     75.27 o
 -13   1   2       88.32       87.48     12.24 o
 -12   1   2      176.44      187.14     23.19 o
 -11   1   2      349.96      365.42     24.09 o
 -10   1   2       88.27       90.39     11.88 o
  -9   1   2     1471.06     1579.30     54.61 o
  -8   1   2     2485.94     2567.54     61.30 o
  -7   1   2     3116.04     3170.14     46.38 o
  -6   1   2     2410.68     2488.30     40.73 o
  -5   1   2       40.82       44.52      4.66 o
  -4   1   2        3.73        2.31      1.50 o
  -3   1   2        0.67        1.21      1.20 o
  -2   1   2       11.16       27.81      3.34 o
  -1   1   2      300.01      270.11      6.93 o
   0   1   2      556.10      519.96     15.39 o
   1   1   2      110.35      128.83      7.43 o
   2   1   2   163874.89   156788.97   2638.74 o
   3   1   2     2456.96     2511.07     67.16 o
   4   1   2      514.42      627.18     26.83 o
   5   1   2     4659.27     4639.75     89.21 o
   6   1   2      151.46      127.74     16.30 o
   7   1   2      162.85      247.39     23.98 o
   8   1   2      391.97      368.21     35.95 o
   9   1   2       24.69       28.30      9.78 o
  10   1   2      288.40      253.61     38.76 o
  11   1   2      299.74      335.49     34.58 o
  12   1   2      203.73      243.11     31.59 o
  13   1   2      964.21      946.49     63.59 o
  14   1   2       45.67       37.51     14.50 o
  15   1   2       48.27       44.29     24.07 o
 -16   2   2       65.30       42.93     14.23 o
 -15   2   2      459.46      411.61     39.45 o
 -14   2   2      167.78      147.31     22.43 o
 -13   2   2      658.68      733.19     36.05 o
 -12   2   2      445.38      436.19     25.51 o
 -11   2   2       25.92       42.83      8.75 o
 -10   2   2      338.79      328.68     17.89 o
  -9   2   2     1869.43     1892.14     59.96 o
  -8   2   2     2337.98     2272.06     48.74 o
  -7   2   2      917.06      890.44     24.74 o
  -6   2   2      748.25      758.54     18.08 o
  -5   2   2     1141.29     1184.99     20.36 o
  -4   2   2      113.34      137.99      7.31 o
  -3   2   2       22.85       25.33      2.13 o
  -2   2   2       32.29       17.51      3.07 o
  -1   2   2     9766.30     9222.87     49.00 o
   0   2   2      462.06      454.71     13.08 o
   1   2   2     8694.75     8190.81     65.93 o
   2   2   2   180686.72   171774.45    263.54 o
   3   2   2      361.87      350.11     16.19 o
   4   2   2     8433.66     8099.94     70.39 o
   5   2   2      228.70      256.58     24.00 o
   6   2   2      468.31      498.51     19.46 o
   7   2   2      471.02      463.87     19.66 o
   8   2   2       38.55       25.87      9.11 o
   9   2   2       89.75      108.75     10.65 o
  10   2   2       11.55        9.22     10.42 o
  11   2   2      345.65      334.22     18.75 o
  12   2   2      563.48      619.52     68.92 o
  13   2   2        0.62       18.11     12.12 o
  14   2   2       52.89       26.27     34.75 o
  15   2   2      259.57      269.88     54.05 o
 -16   3   2      135.99      105.05     21.86 o
 -15   3   2      183.37      185.54     27.05 o
 -14   3   2        0.00      -19.84     13.22 o
 -13   3   2        9.14       19.17      6.93 o
 -12   3   2      614.13      627.08     29.54 o
 -11   3   2      221.93      230.41     17.53 o
 -10   3   2      370.19      328.01     20.55 o
  -9   3   2      721.42      753.39     28.15 o
  -8   3   2     1995.21     1917.72     61.15 o
  -7   3   2      121.21      128.99      9.53 o
  -6   3   2      307.26      299.85     11.38 o
  -5   3   2      157.44      156.37      7.44 o
  -4   3   2        2.12        1.20      1.30 o
  -3   3   2     4783.84     4143.39     45.75 o
  -2   3   2        3.92        5.77      2.47 o
  -1   3   2      405.12      350.61      7.76 o
   0   3   2     4013.31     3587.47     40.36 o
   1   3   2     6795.63     6513.39     51.75 o
   2   3   2    36778.27    35638.38    245.47 o
   3   3   2     1005.31     1085.07     81.74 o
   4   3   2      916.40      887.82     22.56 o
   5   3   2      804.76      788.72     21.97 o
   6   3   2      374.39      387.17     20.02 o
   7   3   2     1006.72     1056.46     27.48 o
   8   3   2      831.89      811.79     24.91 o
   9   3   2      792.63      790.40     30.69 o
  10   3   2      296.22      284.48     15.28 o
  11   3   2      453.46      456.00     19.65 o
  12   3   2       10.64        6.58      8.45 o
  13   3   2        4.79      -13.58     31.54 o
  14   3   2        6.21       13.20     36.55 o
  15   3   2        0.08      -25.42     18.98 o
 -16   4   2      130.08      101.05     21.23 o
 -15   4   2       12.51       25.55     24.34 o
 -14   4   2       12.61        4.80      7.48 o
 -13   4   2        5.69       -2.26      5.28 o
 -12   4   2      742.84      758.55     31.67 o
 -11   4   2      482.28      500.06     36.17 o
 -10   4   2      170.89      193.02     13.49 o
  -9   4   2      265.95      278.89     16.95 o
  -8   4   2       15.10       25.53      5.32 o
  -7   4   2     1193.68     1311.91     29.17 o
  -6   4   2       98.18      103.42      7.75 o
  -5   4   2     3316.26     3837.91     41.98 o
  -4   4   2        0.02        0.52      1.47 o
  -3   4   2     6284.14     5979.92     48.26 o
  -2   4   2      306.46      289.37     10.32 o
  -1   4   2      582.88      535.03     11.06 o
   0   4   2     1395.98     1245.81     22.01 o
   1   4   2     2594.07     2356.15     35.46 o
   2   4   2     1004.11     1040.93     22.96 o
   3   4   2       16.62       19.47      4.11 o
   4   4   2     1318.67     1330.63     63.61 o
   5   4   2      807.22      784.49     28.30 o
   6   4   2      308.16      278.78     12.63 o
   7   4   2      170.68      181.37     21.33 o
   8   4   2      102.62       95.40      9.93 o
   9   4   2        0.37        0.55      2.72 o
  10   4   2       69.38       84.18     17.12 o
  11   4   2      167.99      226.85     29.16 o
  12   4   2        8.77       -1.59      8.36 o
  13   4   2       71.41       84.72     23.95 o
  14   4   2       89.36      146.05     26.79 o
  15   4   2       20.29       64.76     30.64 o
 -16   5   2        1.17        5.61      9.97 o
 -15   5   2      534.94      498.67     43.66 o
 -14   5   2      134.43      147.74     23.18 o
 -13   5   2      187.56      200.71     17.58 o
 -12   5   2      447.28      459.58     23.96 o
 -11   5   2      292.66      304.27     30.46 o
 -10   5   2      954.23     1016.88     30.16 o
  -9   5   2      268.51      244.88     15.75 o
  -8   5   2        0.01       -2.69      3.64 o
  -7   5   2      269.44      244.18     14.01 o
  -6   5   2     1298.23     1307.21     27.02 o
  -5   5   2      985.76     1087.00     22.53 o
  -4   5   2       24.15       31.67      2.76 o
  -3   5   2    10570.00    10323.40     73.34 o
  -2   5   2     1631.27     1515.51     34.82 o
  -1   5   2      623.80      601.39     13.04 o
   0   5   2      993.91      925.41     19.91 o
   1   5   2      979.03      973.31     23.57 o
   2   5   2       39.30       45.66      4.65 o
   3   5   2     3553.85     3366.59     41.63 o
   4   5   2      195.00      173.10     23.92 o
   5   5   2     1164.22     1221.85     66.92 o
   6   5   2      448.61      482.14     25.44 o
   7   5   2      174.38      159.27     19.99 o
   8   5   2       55.22       29.81     22.42 o
   9   5   2       18.97       33.05     11.43 o
  10   5   2      162.46      146.26     22.49 o
  11   5   2        9.92       -4.82     19.76 o
  12   5   2      106.50       99.74     26.55 o
  13   5   2       97.92      105.94     22.55 o
  14   5   2       52.59       61.16     18.47 o
  15   5   2        1.60      -11.22     17.47 o
 -16   6   2      325.63      313.74     36.34 o
 -15   6   2      257.02      264.19     38.79 o
 -14   6   2      841.48      828.92     53.78 o
 -13   6   2      454.11      426.35     36.89 o
 -12   6   2       44.78       50.51      8.26 o
 -11   6   2        7.32        1.79      3.93 o
 -10   6   2      397.69      406.62     21.11 o
  -9   6   2       35.72       46.84      6.36 o
  -8   6   2        2.59        2.44      2.76 o
  -7   6   2      339.28      348.70     16.54 o
  -6   6   2     3222.86     3291.29     37.57 o
  -5   6   2      607.42      591.44     13.12 o
  -4   6   2     2463.93     2524.39     33.38 o
  -3   6   2      319.29      307.82      9.75 o
  -2   6   2      266.02      325.16     11.13 o
  -1   6   2        0.26       -0.72      1.79 o
   0   6   2     4116.35     3932.71     43.22 o
   1   6   2      629.95      591.78     19.16 o
   2   6   2     1077.36      894.51     26.02 o
   3   6   2     1246.68     1217.56     35.38 o
   4   6   2     1876.79     1871.68     76.91 o
   5   6   2      661.08      674.88     67.74 o
   6   6   2       20.27       27.15      7.35 o
   7   6   2       83.30       89.04     13.17 o
   8   6   2      191.40      234.60     25.02 o
   9   6   2        0.63        1.85      6.47 o
  10   6   2        1.02      -11.16     10.24 o
  11   6   2      420.20      477.71     42.17 o
  12   6   2      115.91      142.65     24.38 o
  13   6   2       61.52       58.07     16.91 o
  14   6   2      117.48      113.46     23.80 o
 -16   7   2      299.57      300.26     35.24 o
 -15   7   2     2652.69     2669.69    100.23 o
 -14   7   2      757.53      791.33     52.57 o
 -13   7   2        0.30       -6.07     19.11 o
 -12   7   2       41.28       32.69     15.87 o
 -11   7   2       46.68       55.63      7.96 o
 -10   7   2      201.18      182.04     13.54 o
  -9   7   2      270.73      273.64     14.64 o
  -8   7   2        3.87        5.00      2.75 o
  -7   7   2      324.60      301.45     13.31 o
  -6   7   2      657.01      615.17     25.89 o
  -5   7   2      299.92      335.98     11.23 o
  -4   7   2    10545.29    10758.46     66.62 o
  -3   7   2      189.98      202.05      7.55 o
  -2   7   2     6927.62     6772.79    102.54 o
  -1   7   2     2023.54     1766.06     26.82 o
   0   7   2      390.83      373.34     22.62 o
   1   7   2     1073.64      933.68     26.62 o
   2   7   2      201.18      155.38     11.27 o
   3   7   2       10.41       22.04      5.28 o
   4   7   2       67.80       65.41      5.95 o
   5   7   2      525.85      554.44     36.60 o
   6   7   2       31.63       20.29     13.88 o
   7   7   2      943.57      940.16     33.52 o
   8   7   2       13.30        8.44      8.39 o
   9   7   2      469.41      472.32     37.58 o
  10   7   2        3.92        8.20     10.68 o
  11   7   2       17.74       20.43     12.51 o
  12   7   2        4.59      -10.36      9.50 o
  13   7   2      289.98      283.02     35.22 o
  14   7   2       47.43       45.84     16.10 o
 -16   8   2      116.84      121.10     22.88 o
 -15   8   2      134.45      134.43     41.51 o
 -14   8   2        0.06       12.76     13.76 o
 -13   8   2     4047.86     4024.45    152.65 o
 -12   8   2       33.09       31.56     10.23 o
 -11   8   2        0.36       -7.69      5.57 o
 -10   8   2      230.47      196.45     16.90 o
  -9   8   2      258.23      252.57     16.02 o
  -8   8   2       72.65       78.21      8.61 o
  -7   8   2     1117.75     1248.34     33.22 o
  -6   8   2     1076.76     1103.20     27.92 o
  -5   8   2     7495.28     7820.39     63.97 o
  -4   8   2     7490.60     7676.66     58.90 o
  -3   8   2       15.76       12.00      2.64 o
  -2   8   2    10738.25    11164.44     66.82 o
  -1   8   2     1175.18     1057.43     22.39 o
   0   8   2     1490.15     1417.32     29.10 o
   1   8   2      370.36      269.52     13.91 o
   2   8   2      231.34      248.61     14.56 o
   3   8   2      549.88      535.40     22.99 o
   4   8   2     1648.45     1686.57     28.07 o
   5   8   2      419.64      463.40     29.47 o
   6   8   2       63.26       54.75     13.72 o
   7   8   2     1956.52     2113.41     50.32 o
   8   8   2       60.31       65.56     14.06 o
   9   8   2      658.52      675.47     45.09 o
  10   8   2      181.02      171.85     24.47 o
  11   8   2       20.90      -11.79     10.60 o
  12   8   2       17.82       21.61     12.60 o
  13   8   2       25.70        9.89     11.83 o
  14   8   2      177.35      163.88     29.15 o
 -15   9   2      423.42      452.82     41.58 o
 -14   9   2      229.77      262.94     41.20 o
 -13   9   2      746.28      873.83     68.94 o
 -12   9   2      145.45      203.92     25.19 o
 -11   9   2      450.37      482.14     28.16 o
 -10   9   2      315.03      327.73     21.83 o
  -9   9   2      180.77      185.02     15.35 o
  -8   9   2      635.94      641.43     23.86 o
  -7   9   2     1710.70     1897.10     51.34 o
  -6   9   2        0.53        3.61      2.48 o
  -5   9   2     2931.46     3075.84     49.66 o
  -4   9   2      816.96      860.24     18.89 o
  -3   9   2     1275.52     1212.31     28.68 o
  -2   9   2      238.54      228.50     13.54 o
  -1   9   2       30.47       34.36      4.72 o
   0   9   2       43.12       44.80      5.76 o
   1   9   2      680.29      752.59     25.67 o
   2   9   2     1085.31     1070.22     30.85 o
   3   9   2       73.71       60.59      8.19 o
   4   9   2      290.59      337.57     13.30 o
   5   9   2     1151.30     1204.76     39.74 o
   6   9   2        0.32        3.11      4.82 o
   7   9   2       22.01       32.43     10.71 o
   8   9   2      229.81      271.06     27.94 o
   9   9   2     1480.82     1549.60     68.88 o
  10   9   2       78.52       51.99     15.00 o
  11   9   2      319.95      306.27     34.00 o
  12   9   2        7.10       13.35     18.60 o
  13   9   2      160.91      142.82     25.97 o
  14   9   2        9.37       -4.42     21.65 o
 -15  10   2      261.13      209.23     28.79 o
 -14  10   2      301.58      287.84     32.38 o
 -13  10   2       17.76       22.29     12.59 o
 -12  10   2     1021.31     1050.93     73.12 o
 -11  10   2      500.71      532.81     29.61 o
 -10  10   2       85.17       96.36     12.04 o
  -9  10   2      496.91      532.19     26.16 o
  -8  10   2       83.04       44.91      7.23 o
  -7  10   2      733.97      725.08     23.87 o
  -6  10   2      265.74      237.66     13.75 o
  -5  10   2     7039.04     7601.81     73.72 o
  -4  10   2       13.25       20.58      3.43 o
  -3  10   2     2788.87     2791.60     38.91 o
  -2  10   2      350.97      350.35     13.95 o
  -1  10   2     7522.19     7562.50     67.81 o
   0  10   2      392.06      429.82     17.46 o
   1  10   2     1483.96     1393.15     33.66 o
   2  10   2      236.68      232.75     15.12 o
   3  10   2     3356.03     3463.23     69.16 o
   4  10   2      635.89      586.06     22.93 o
   5  10   2       39.18       35.58      4.07 o
   6  10   2     2421.66     2635.88     64.95 o
   7  10   2        4.12       -6.51      7.63 o
   8  10   2      643.48      631.43     50.60 o
   9  10   2        6.38       24.13     10.84 o
  10  10   2       37.57       51.75     14.20 o
  11  10   2        0.34       14.84     10.51 o
  12  10   2       63.22       91.92     21.46 o
  13  10   2      439.32      522.78     48.93 o
  14  10   2       28.91       70.59     31.29 o
 -15  11   2       71.97       85.60     30.87 o
 -14  11   2      721.13      688.27     49.71 o
 -13  11   2       72.57      102.92     19.69 o
 -12  11   2       53.69       74.31     16.21 o
 -11  11   2      447.42      506.46     29.10 o
 -10  11   2      470.50      466.31     26.31 o
  -9  11   2       11.02        3.59      4.66 o
  -8  11   2      390.90      371.73     20.59 o
  -7  11   2        5.49       18.41      6.21 o
  -6  11   2      145.58      148.29     16.80 o
  -5  11   2      274.84      309.29     15.75 o
  -4  11   2      152.24      126.32      8.05 o
  -3  11   2     8909.66     9841.27     77.50 o
  -2  11   2      884.16      873.38     39.00 o
  -1  11   2     1829.45     2096.61     41.47 o
   0  11   2      552.45      605.86     21.70 o
   1  11   2     1874.10     1920.11     40.98 o
   2  11   2      729.96      666.87     25.88 o
   3  11   2        9.37       12.96      4.15 o
   4  11   2      427.69      439.33     20.33 o
   5  11   2      313.18      302.86     16.12 o
   6  11   2      417.89      472.00     27.06 o
   7  11   2        1.06        4.98     12.09 o
   8  11   2      324.71      324.86     35.09 o
   9  11   2       40.49       51.24     19.13 o
  10  11   2     1285.38     1257.66     66.26 o
  11  11   2       14.00       16.20     11.33 o
  12  11   2      105.69      145.34     32.00 o
  13  11   2        2.27       19.16     18.13 o
  14  11   2     1127.90     1220.34    108.81 o
 -15  12   2      253.56      258.65     49.68 o
 -14  12   2       16.29        8.81     18.88 o
 -13  12   2      410.12      398.86     36.36 o
 -12  12   2      348.67      328.93     31.76 o
 -11  12   2      244.90      298.40     22.64 o
 -10  12   2      340.84      341.71     26.17 o
  -9  12   2      629.05      633.51     28.94 o
  -8  12   2      453.05      473.44     23.52 o
  -7  12   2       69.60       86.43      8.53 o
  -6  12   2      167.72      147.71     10.52 o
  -5  12   2      322.40      319.97     16.20 o
  -4  12   2      246.39      277.36     17.05 o
  -3  12   2       48.95       54.36      6.42 o
  -2  12   2      103.35      114.27      9.24 o
  -1  12   2     1634.82     1747.50     36.09 o
   0  12   2      272.31      290.27     15.70 o
   1  12   2        5.82        8.18      3.91 o
   2  12   2       92.47      120.33     10.03 o
   3  12   2     1122.10     1174.24     38.73 o
   4  12   2      747.41      790.27     27.82 o
   5  12   2     1990.97     2064.42     51.49 o
   6  12   2       69.54       82.44     14.06 o
   7  12   2      619.75      556.02     56.12 o
   8  12   2      823.60      780.95     69.24 o
   9  12   2       45.72       44.28     25.25 o
  10  12   2      626.13      675.86     49.55 o
  11  12   2        1.75        1.33      6.93 o
  12  12   2        4.88       -3.76     12.90 o
  13  12   2       73.95       77.23     18.73 o
  14  12   2     1200.32     1174.64    107.05 o
 -15  13   2       67.02       96.04     31.14 o
 -14  13   2        0.61       -3.66      9.91 o
 -13  13   2      290.26      282.53     31.22 o
 -12  13   2      111.93      138.98     21.15 o
 -11  13   2      100.31       81.22     12.24 o
 -10  13   2       98.01       84.65     12.12 o
  -9  13   2     4111.29     4218.10     74.79 o
  -8  13   2        2.63        8.42      6.06 o
  -7  13   2      147.89      148.82     12.24 o
  -6  13   2       62.27       47.83      6.46 o
  -5  13   2      141.83      130.00      9.22 o
  -4  13   2      440.35      363.34     17.02 o
  -3  13   2       81.46       75.58      7.91 o
  -2  13   2     2073.13     2286.65     44.34 o
  -1  13   2      523.38      549.88     21.35 o
   0  13   2     1667.95     1594.29     46.10 o
   1  13   2      932.90     1028.59     36.02 o
   2  13   2     1636.27     1834.35     39.33 o
   3  13   2      212.04      198.52     16.90 o
   4  13   2     1407.93     1538.54     39.56 o
   5  13   2     1369.28     1483.26     47.05 o
   6  13   2       70.58       81.90     14.70 o
   7  13   2        2.07        9.47     10.22 o
   8  13   2      483.44      498.09     55.87 o
   9  13   2        2.37        9.20     15.88 o
  10  13   2        8.09       10.92     11.76 o
  11  13   2       26.12       13.54      9.53 o
  12  13   2      216.93      242.58     33.04 o
  13  13   2       27.35       35.00     16.28 o
 -14  14   2       10.10       15.85     12.27 o
 -13  14   2        3.42        5.07      8.14 o
 -12  14   2      627.41      676.79     46.02 o
 -11  14   2     2738.07     2810.83     88.70 o
 -10  14   2      901.40      891.83     36.95 o
  -9  14   2     1590.01     1659.01     47.58 o
  -8  14   2     2264.36     2149.88     41.09 o
  -7  14   2       53.02       41.76      6.84 o
  -6  14   2      104.34      102.01     10.44 o
  -5  14   2       52.91       46.62      6.04 o
  -4  14   2      140.85      125.33     10.52 o
  -3  14   2       12.31       10.22      4.18 o
  -2  14   2      221.22      246.93     14.78 o
  -1  14   2      478.52      497.10     21.32 o
   0  14   2     5153.92     5277.70     71.65 o
   1  14   2       96.46      110.81      9.68 o
   2  14   2     1269.59     1349.27     40.86 o
   3  14   2     1401.73     1424.52     37.31 o
   4  14   2      142.58      133.23     12.12 o
   5  14   2      171.90      188.82     15.05 o
   6  14   2        1.65        3.96      7.12 o
   7  14   2     1597.63     1359.61     88.59 o
   8  14   2        0.27       -0.21     11.27 o
   9  14   2      101.64      136.22     29.80 o
  10  14   2      605.01      693.15     70.83 o
  11  14   2      109.38      101.51     20.81 o
  12  14   2      266.03      252.67     33.61 o
  13  14   2       83.25      128.46     24.98 o
 -14  15   2        0.05       12.70     14.52 o
 -13  15   2      236.08      225.42     27.62 o
 -12  15   2       22.34       19.12     10.97 o
 -11  15   2      236.59      285.06     29.17 o
 -10  15   2     1045.81      995.36     39.48 o
  -9  15   2       10.74       19.08      6.43 o
  -8  15   2      232.84      219.37     15.59 o
  -7  15   2      424.91      395.17     20.58 o
  -6  15   2       51.79       31.74      7.11 o
  -5  15   2       96.32       65.70      7.78 o
  -4  15   2        0.02       -1.07      3.40 o
  -3  15   2      256.09      319.79     17.34 o
  -2  15   2     1327.84     1417.30     36.27 o
  -1  15   2     1206.25     1176.34     33.89 o
   0  15   2     1011.54     1089.41     29.82 o
   1  15   2      153.58      138.64     11.16 o
   2  15   2      248.85      314.34     17.20 o
   3  15   2      389.67      393.65     24.14 o
   4  15   2     1479.58     1552.01     41.40 o
   5  15   2      618.05      618.43     34.00 o
   6  15   2        1.11        2.19      5.32 o
   7  15   2       39.83       69.23     23.36 o
   8  15   2       15.55        1.38     15.11 o
   9  15   2        8.71       31.81     17.23 o
  10  15   2      959.42      926.57     59.28 o
  11  15   2        3.12        8.24     11.69 o
  12  15   2      330.07      290.12     52.83 o
  13  15   2       36.66       50.48     25.88 o
 -14  16   2       16.69      -24.34     19.37 o
 -13  16   2      681.36      648.87     48.33 o
 -12  16   2      194.35      196.33     25.61 o
 -11  16   2      209.01      210.48     29.19 o
 -10  16   2      914.79      946.49     38.74 o
  -9  16   2      494.71      504.59     32.76 o
  -8  16   2      297.93      293.20     18.36 o
  -7  16   2      247.87      251.05     16.94 o
  -6  16   2      564.37      588.87     25.52 o
  -5  16   2        3.34        5.08      3.87 o
  -4  16   2        2.67        7.73      4.37 o
  -3  16   2      218.43      229.05     15.40 o
  -2  16   2      128.80      133.92     12.17 o
  -1  16   2       98.55      118.17     12.58 o
   0  16   2       28.69       26.49      5.78 o
   1  16   2      972.17      960.91     29.83 o
   2  16   2      187.36      184.88     13.66 o
   3  16   2      396.21      417.35     21.30 o
   4  16   2      332.73      326.18     19.74 o
   5  16   2       24.60       26.48     10.57 o
   6  16   2       25.94       25.10     14.64 o
   7  16   2        3.00        6.27     13.59 o
   8  16   2      700.92      714.30     68.70 o
   9  16   2      146.92      116.08     30.99 o
  10  16   2      168.91      158.55     25.43 o
  11  16   2       40.50       40.98     35.90 o
  12  16   2      164.49      148.75     26.88 o
  13  16   2       12.49       -4.87     13.34 o
 -13  17   2       72.00       85.77     29.90 o
 -12  17   2       30.63       19.03     10.66 o
 -11  17   2      256.38      271.65     28.96 o
 -10  17   2     1301.47     1282.84     87.34 o
  -9  17   2      195.71      159.55     15.55 o
  -8  17   2      565.97      565.37     25.89 o
  -7  17   2       32.86       25.41      6.17 o
  -6  17   2      119.63      124.00     14.07 o
  -5  17   2      211.30      212.65     15.81 o
  -4  17   2      107.46      115.74     12.01 o
  -3  17   2      164.39      153.10     11.90 o
  -2  17   2      223.88      217.92     15.05 o
  -1  17   2      223.92      210.13     13.92 o
   0  17   2        0.98       -6.01      4.01 o
   1  17   2       28.86       27.00      5.69 o
   2  17   2        2.78        4.23      4.02 o
   3  17   2        9.01       16.85      5.10 o
   4  17   2     1062.70     1133.30     52.61 o
   5  17   2      301.29      285.32     27.87 o
   6  17   2        1.47        2.25      9.50 o
   7  17   2      920.62      895.04     74.92 o
   8  17   2        9.44        5.21     11.89 o
   9  17   2     1248.96     1138.18     92.29 o
  10  17   2      186.07      169.16     26.79 o
  11  17   2        8.32       19.21     12.39 o
  12  17   2        1.10       -7.27     22.35 o
 -13  18   2       61.19       76.76     30.67 o
 -12  18   2      167.84      172.61     24.43 o
 -11  18   2       66.86       74.58     15.92 o
 -10  18   2        0.17        2.19      9.21 o
  -9  18   2        9.56        6.19     14.27 o
  -8  18   2      865.06      905.84     33.56 o
  -7  18   2      139.28      124.82     12.79 o
  -6  18   2      355.07      372.13     18.38 o
  -5  18   2      292.34      266.95     18.11 o
  -4  18   2     4184.11     4014.58     68.36 o
  -3  18   2      241.81      221.93     16.36 o
  -2  18   2      286.13      286.95     22.56 o
  -1  18   2       10.18       20.69      5.22 o
   0  18   2       17.15       26.61      5.89 o
   1  18   2       63.40       53.30      8.00 o
   2  18   2        3.83        0.42      4.30 o
   3  18   2      624.53      651.65     32.36 o
   4  18   2      348.42      367.74     78.86 o
   5  18   2      401.76      382.41     32.67 o
   6  18   2        2.04       22.91     15.87 o
   7  18   2      247.61      207.39     37.77 o
   8  18   2       11.45       14.21     11.88 o
   9  18   2      733.81      725.47     74.67 o
  10  18   2      186.61      280.32     34.52 o
  11  18   2       69.41       91.98     22.16 o
  12  18   2       23.20       -4.98     12.92 o
 -13  19   2       82.48       92.15     30.85 o
 -12  19   2       67.65       52.37     22.47 o
 -11  19   2      208.31      147.93     28.24 o
 -10  19   2      282.95      268.01     27.99 o
  -9  19   2      201.32      166.83     35.75 o
  -8  19   2        0.57        8.30      5.89 o
  -7  19   2       29.07       21.29      8.63 o
  -6  19   2     2063.08     1978.03     43.32 o
  -5  19   2       55.09       43.56      8.53 o
  -4  19   2      848.13      859.11     32.94 o
  -3  19   2      152.74      145.98     16.04 o
  -2  19   2      674.67      691.74     34.19 o
  -1  19   2      263.83      246.94     18.34 o
   0  19   2      911.03      945.66     36.03 o
   1  19   2      463.25      460.49     25.98 o
   2  19   2       65.63       75.49     11.78 o
   3  19   2      470.93      491.02    101.17 o
   4  19   2      431.92      415.31     33.06 o
   5  19   2      437.09      439.22     35.13 o
   6  19   2      122.12      125.42     28.90 o
   7  19   2      508.12      487.37     18.50 o
   8  19   2      837.04      980.60     84.08 o
   9  19   2      131.16      185.85     39.40 o
  10  19   2      561.20      728.59     78.60 o
  11  19   2       12.51       31.94     14.94 o
  12  19   2      960.30      961.57     93.64 o
 -12  20   2       42.02       51.14     23.15 o
 -11  20   2        0.21        0.26      6.56 o
 -10  20   2      161.34      151.74     21.77 o
  -9  20   2       35.62       19.68     15.35 o
  -8  20   2     1942.65     1960.51     69.23 o
  -7  20   2       75.53       71.12     13.44 o
  -6  20   2      121.84      109.21     10.98 o
  -5  20   2       10.07       -1.67      4.88 o
  -4  20   2     1360.31     1357.83     65.38 o
  -3  20   2       95.29      108.85     12.63 o
  -2  20   2     8152.58     7885.50    137.88 o
  -1  20   2      163.98      168.51     17.76 o
   0  20   2      370.15      345.51     22.65 o
   1  20   2      871.39      859.55     36.42 o
   2  20   2      843.77      794.67     43.95 o
   3  20   2        2.82        3.16      8.30 o
   4  20   2      553.42      558.38     42.09 o
   5  20   2     1417.61     1386.76     63.60 o
   6  20   2      102.24       73.75     16.84 o
   7  20   2        2.59      -17.45     19.66 o
   8  20   2      972.49     1030.05     87.86 o
   9  20   2      231.63      272.35     47.67 o
  10  20   2      824.42      866.57     86.24 o
  11  20   2      198.46      175.76     29.26 o
 -12  21   2       51.24       56.99     27.09 o
 -11  21   2     1265.68     1260.34     64.32 o
 -10  21   2        0.01       -5.50      7.07 o
  -9  21   2      199.30      196.27     39.02 o
  -8  21   2      289.22      256.49     43.38 o
  -7  21   2      236.95      236.34     18.72 o
  -6  21   2     2463.36     2468.91     58.14 o
  -5  21   2      176.61      161.91     15.85 o
  -4  21   2      177.86      160.29     15.45 o
  -3  21   2     1545.32     1440.43     45.22 o
  -2  21   2      283.21      287.85     20.83 o
  -1  21   2     1948.22     1954.94     53.64 o
   0  21   2     2153.10     2168.83     95.04 o
   1  21   2      170.14      142.86     15.64 o
   2  21   2     2354.17     2368.08     76.78 o
   3  21   2      849.71      815.25     46.66 o
   4  21   2       53.56       49.85     14.13 o
   5  21   2      165.41      180.01     34.79 o
   6  21   2      314.12      343.71     65.16 o
   7  21   2       23.20        0.16     12.99 o
   8  21   2      978.57      952.02     85.67 o
   9  21   2       64.10       79.77     27.55 o
  10  21   2      190.24      164.85     39.85 o
  11  21   2       83.05       84.47     29.89 o
 -11  22   2       62.02       54.03     21.83 o
 -10  22   2       11.38       15.95     19.48 o
  -9  22   2       54.16       32.02     15.70 o
  -8  22   2      206.39      181.40     36.68 o
  -7  22   2       27.06       19.74     16.59 o
  -6  22   2      149.21      114.49     12.00 o
  -5  22   2      921.63      955.65     38.38 o
  -4  22   2      154.02      158.98     18.41 o
  -3  22   2     2018.78     1769.01     51.76 o
  -2  22   2      105.66       78.06     11.30 o
  -1  22   2     3948.38     3937.62     78.29 o
   0  22   2      127.10      114.48     15.58 o
   1  22   2      548.48      521.79     49.01 o
   2  22   2       18.98       27.42     19.67 o
   3  22   2      389.25      333.53     37.35 o
   4  22   2       83.22       62.24     15.10 o
   5  22   2       35.75       27.20     15.85 o
   6  22   2      390.33      409.81     55.74 o
   7  22   2       20.84       40.47     23.10 o
   8  22   2       91.86      141.47     34.73 o
   9  22   2      389.33      403.85     58.17 o
  10  22   2       39.53       42.68     22.46 o
  11  22   2       62.90       34.59     20.58 o
 -11  23   2      209.33      267.12     50.54 o
 -10  23   2        0.40      -14.88     14.36 o
  -9  23   2      232.05      275.12     47.50 o
  -8  23   2       52.91       71.62     24.87 o
  -7  23   2      255.44      251.20     43.38 o
  -6  23   2        4.07       -1.17     15.80 o
  -5  23   2     1258.34     1114.68     42.71 o
  -4  23   2        0.40        0.87      8.71 o
  -3  23   2      224.00      194.20     18.04 o
  -2  23   2       83.93       84.83     12.18 o
  -1  23   2      608.64      611.69     39.45 o
   0  23   2     1283.26     1254.60     56.67 o
   1  23   2       24.01       46.90     14.54 o
   2  23   2      660.05      653.43     59.82 o
   3  23   2      230.89      211.54     25.61 o
   4  23   2      399.81      349.34     64.39 o
   5  23   2        0.55        1.12      7.94 o
   6  23   2     3837.93     3949.31    116.68 o
   7  23   2      115.22      103.51     31.49 o
   8  23   2      382.34      315.59     50.92 o
   9  23   2      114.70      131.16     33.83 o
  10  23   2      364.54      329.94     55.22 o
 -10  24   2       10.19      -26.50     18.74 o
  -9  24   2       12.89       13.94     14.02 o
  -8  24   2       81.23       67.85     24.19 o
  -7  24   2        0.81      -13.01     18.68 o
  -6  24   2      277.33      304.93     39.31 o
  -5  24   2      662.14      617.42     41.19 o
  -4  24   2      349.56      356.72     31.44 o
  -3  24   2      193.88      149.47     20.35 o
  -2  24   2       12.27        5.73      7.30 o
  -1  24   2      677.65      701.97     56.89 o
   0  24   2        4.92        1.02      7.35 o
   1  24   2      194.34      189.09     37.67 o
   2  24   2     1438.71     1443.76     64.71 o
   3  24   2      544.77      514.22     39.79 o
   4  24   2      429.87      455.10     38.75 o
   5  24   2       28.03       12.22     11.52 o
   6  24   2      760.00      694.07     50.39 o
   7  24   2      149.54      127.83     32.55 o
   8  24   2        6.44        7.90     14.65 o
   9  24   2       40.85       30.93     17.77 o
 -10  25   2       21.74       91.10     31.26 o
  -9  25   2      160.93      168.09     38.71 o
  -8  25   2       90.82       79.82     25.96 o
  -7  25   2      308.75      287.27     48.14 o
  -6  25   2      113.33       89.48     16.94 o
  -5  25   2        0.91        3.37     13.64 o
  -4  25   2      368.95      310.82     29.59 o
  -3  25   2       12.65        2.94      9.16 o
  -2  25   2        2.27       14.55      8.38 o
  -1  25   2      289.54      284.51     28.91 o
   0  25   2      543.80      500.36     37.86 o
   1  25   2      609.77      548.64     40.11 o
   2  25   2       22.19       35.18     12.84 o
   3  25   2        0.32        0.43      8.19 o
   4  25   2       65.76       66.83     17.36 o
   5  25   2      136.93      151.40     24.04 o
   6  25   2      237.99      285.04     33.34 o
   7  25   2       89.37       44.65     21.55 o
   8  25   2       26.88       34.70     23.96 o
   9  25   2      134.89      196.13     43.61 o
  -9  26   2      131.46      179.19     41.19 o
  -8  26   2      101.29       98.78     31.46 o
  -7  26   2       16.58        7.02     36.56 o
  -6  26   2        0.67       14.94     11.65 o
  -5  26   2      107.07      103.14     18.68 o
  -4  26   2      291.30      240.68     27.36 o
  -3  26   2        4.39        5.63      8.85 o
  -2  26   2      360.95      365.20     43.83 o
  -1  26   2        0.43        3.13      9.01 o
   0  26   2        9.32       39.35     17.12 o
   1  26   2        0.40       19.22     11.40 o
   2  26   2      192.61      194.64     25.95 o
   3  26   2       23.44       26.27     11.39 o
   4  26   2      173.06      149.08     36.49 o
   5  26   2       29.99       30.80     13.80 o
   6  26   2       42.45       30.65     12.31 o
   7  26   2        7.19      -21.12     16.69 o
   8  26   2        0.42      -35.86     23.91 o
  -8  27   2        6.99      -27.54     18.36 o
  -7  27   2      139.72       84.87     17.81 o
  -6  27   2       55.28       82.78     17.29 o
  -5  27   2        0.01        3.37      7.72 o
  -4  27   2      126.65      136.98     21.23 o
  -3  27   2       19.53        7.91      9.51 o
  -2  27   2       91.58      103.09     18.34 o
  -1  27   2       26.86       13.55      9.01 o
   0  27   2        2.83       -2.30      7.54 o
   1  27   2      206.97      225.70     27.10 o
   2  27   2        2.17       17.54     10.60 o
   3  27   2      153.89      184.06     26.05 o
   4  27   2       38.71       46.17     15.19 o
   5  27   2      230.38      194.47     28.19 o
   6  27   2       14.04       18.05     11.84 o
   7  27   2      306.33      333.68     54.15 o
   8  27   2       49.80       18.87     20.48 o
  -8  28   2       84.44      136.27     37.33 o
  -7  28   2       88.99       74.36     17.19 o
  -6  28   2       18.81       13.55      8.89 o
  -5  28   2       15.99       25.83     13.73 o
  -4  28   2        0.79        0.53      8.37 o
  -3  28   2      186.78      189.30     25.62 o
  -2  28   2        2.12       -2.68      8.09 o
  -1  28   2      137.92      143.06     22.27 o
   0  28   2        2.33       13.17     17.42 o
   1  28   2       33.04       69.00     27.15 o
   2  28   2       41.67       34.69     11.95 o
   3  28   2       20.30       22.71     21.26 o
   4  28   2        2.22       -6.83     10.64 o
   5  28   2        9.85      -15.03     20.20 o
   6  28   2      296.24      272.81     33.72 o
   7  28   2        3.19      -11.71     16.85 o
  -7  29   2        5.91       -1.40     18.97 o
  -6  29   2      105.70      139.37     23.45 o
  -5  29   2      208.07      302.95     41.39 o
  -4  29   2       64.00       64.86     16.89 o
  -3  29   2      726.49      724.01     49.03 o
  -2  29   2        0.08        5.05      9.69 o
  -1  29   2       20.71       12.99     17.70 o
   0  29   2      128.34       94.36     33.47 o
   1  29   2        1.07       13.27      9.21 o
   2  29   2       18.06       13.84     16.41 o
   3  29   2        0.00        2.56      7.81 o
   4  29   2        8.35       25.75     12.27 o
   5  29   2      391.34      401.15     40.55 o
   6  29   2      188.32      164.41     27.56 o
  -6  30   2       39.56       58.22     25.64 o
  -5  30   2      864.06     1151.69     63.91 o
  -4  30   2        1.87       11.16      8.39 o
  -3  30   2      210.47      346.86     35.63 o
  -2  30   2       12.60       12.10     11.87 o
  -1  30   2      496.13      580.03     48.46 o
   0  30   2      158.24      191.94     26.93 o
   1  30   2      182.29      218.45     29.05 o
   2  30   2       26.20       25.84     22.33 o
   3  30   2       66.62       52.11     16.04 o
   4  30   2        1.31       -1.73     12.40 o
   5  30   2       29.96       13.92     12.98 o
   6  30   2      161.06      126.83     24.32 o
  -4  31   2       47.54       27.45     12.30 o
  -3  31   2        0.05        9.11      9.77 o
  -2  31   2       28.11       34.19     24.55 o
  -1  31   2       50.21       43.71     15.24 o
   0  31   2       33.45       26.48     24.83 o
   1  31   2        7.11      -10.26     10.02 o
   2  31   2       28.94       52.50     16.48 o
   3  31   2      126.98      130.03     49.40 o
   4  31   2        0.53       15.03     19.19 o
  -3  32   2        0.99        1.31     34.15 o
  -2  32   2        0.54        2.31      9.55 o
  -1  32   2       26.79       27.85     12.69 o
   0  32   2       32.50       30.20     25.40 o
   1  32   2       13.65        1.64     13.33 o
   2  32   2        9.48       25.28     11.39 o
   3  32   2       42.70       51.67     16.25 o
  -1  33   2        1.39       -6.68     19.87 o
   0  33   2      234.51      359.09     38.23 o
 -16   1   3        6.62        4.94      7.30 o
 -15   1   3      308.75      358.63     34.97 o
 -14   1   3       12.90       12.12      5.72 o
 -13   1   3      218.66      203.38     18.68 o
 -12   1   3      191.72      196.44     15.25 o
 -11   1   3      161.00      166.38     12.23 o
 -10   1   3       77.97       97.58     11.59 o
  -9   1   3      965.89      911.84     56.69 o
  -8   1   3        0.01        1.20      2.88 o
  -7   1   3     1214.70     1237.85     24.67 o
  -6   1   3     7673.92     8384.44     74.32 o
  -5   1   3      396.89      401.74     11.41 o
  -4   1   3      533.28      563.50     13.72 o
  -3   1   3      314.81      324.88      7.73 o
  -2   1   3      474.45      471.94      9.26 o
  -1   1   3      706.48      660.62     13.63 o
   0   1   3      445.28      396.75     11.63 o
   1   1   3     1657.68     1450.65     23.07 o
   2   1   3     1253.29     1235.30     33.87 o
   3   1   3      659.98      675.24     19.52 o
   4   1   3       59.05       61.48      8.23 o
   5   1   3    64181.65    64525.52    311.19 o
   6   1   3      102.14       92.97     11.36 o
   7   1   3      162.75      162.16     13.91 o
   8   1   3        1.26       -2.21      4.07 o
   9   1   3        1.06        1.76      3.68 o
  10   1   3       29.30       27.88      6.76 o
  11   1   3        7.55       21.17     14.71 o
  12   1   3       41.65       26.52     12.96 o
  13   1   3      131.93      114.14     23.72 o
  14   1   3       58.72       58.20     17.73 o
 -16   2   3       18.67        8.62     17.93 o
 -15   2   3      154.46      189.48     40.73 o
 -14   2   3       42.13       37.91      9.94 o
 -13   2   3     1478.29     1486.48     48.84 o
 -12   2   3      449.24      419.67     25.15 o
 -11   2   3        4.87        4.41      4.16 o
 -10   2   3       63.08       58.04     10.15 o
  -9   2   3      119.58      117.45      9.88 o
  -8   2   3      254.13      214.28     11.22 o
  -7   2   3      541.48      572.10     16.70 o
  -6   2   3      806.71      786.18     17.70 o
  -5   2   3     1238.79     1220.44     19.39 o
  -4   2   3       90.35       88.21      4.56 o
  -3   2   3      181.47      128.28      4.74 o
  -2   2   3       10.16        5.32      1.53 o
  -1   2   3        0.36        6.12      1.91 o
   0   2   3      382.16      389.31     11.45 o
   1   2   3     6125.81     5817.14     46.41 o
   2   2   3     1622.13     1601.34     27.41 o
   3   2   3     2485.17     2446.55     41.38 o
   4   2   3      962.31      985.58     28.84 o
   5   2   3    14205.71    14008.60    132.16 o
   6   2   3     1196.60     1176.28     33.84 o
   7   2   3      630.26      564.23     24.31 o
   8   2   3      137.76      159.46     13.88 o
   9   2   3      125.07      131.73     12.85 o
  10   2   3        6.69        3.78      4.76 o
  11   2   3       93.21       77.72     18.26 o
  12   2   3        0.35        4.52     10.55 o
  13   2   3        4.14       -3.73     23.37 o
  14   2   3        5.06       -5.71     11.11 o
 -16   3   3        1.59        1.28      9.59 o
 -15   3   3      455.65      421.78     39.74 o
 -14   3   3      604.38      660.63     45.60 o
 -13   3   3      316.40      337.04     23.27 o
 -12   3   3       22.43       15.93      6.04 o
 -11   3   3     1718.27     1767.74     42.98 o
 -10   3   3       97.10       83.14     12.23 o
  -9   3   3      606.97      604.93     21.80 o
  -8   3   3       78.29      112.49      9.11 o
  -7   3   3      332.59      374.54     13.45 o
  -6   3   3      799.17      929.60     19.14 o
  -5   3   3       41.16       24.67      2.85 o
  -4   3   3      102.28       95.22      4.06 o
  -3   3   3      116.33      129.93      7.71 o
  -2   3   3      805.59      776.90     21.49 o
  -1   3   3       60.43       63.75      4.58 o
   0   3   3     2174.81     2164.81     30.38 o
   1   3   3     1981.63     2003.01     35.40 o
   2   3   3     1194.04     1202.77     21.78 o
   3   3   3       21.64       31.44      5.47 o
   4   3   3      693.48      658.38     26.60 o
   5   3   3     2685.39     2952.36     51.15 o
   6   3   3     1678.86     1686.10     39.30 o
   7   3   3        0.01        5.02      6.38 o
   8   3   3      153.51      142.54     12.17 o
   9   3   3      473.02      688.90     29.74 o
  10   3   3      405.45      393.57     20.07 o
  11   3   3      540.42      526.89     45.55 o
  12   3   3       68.59       57.62     16.91 o
  13   3   3       45.17       46.36     16.51 o
  14   3   3      280.86      306.56     40.03 o
 -16   4   3      404.41      429.50     43.40 o
 -15   4   3      374.49      346.48     35.09 o
 -14   4   3     1051.29     1071.30     57.90 o
 -13   4   3      430.23      454.91     28.54 o
 -12   4   3       44.52       40.02      8.48 o
 -11   4   3       19.58       22.66      5.79 o
 -10   4   3      141.08      145.93     11.98 o
  -9   4   3       64.82       63.53      8.62 o
  -8   4   3     2493.96     2694.77     49.87 o
  -7   4   3      287.60      282.22     15.37 o
  -6   4   3       63.42       76.49      7.78 o
  -5   4   3     3962.67     3976.20     39.99 o
  -4   4   3      313.17      363.73     13.84 o
  -3   4   3      486.45      529.41     15.94 o
  -2   4   3     3221.47     3215.94     43.45 o
  -1   4   3      353.57      353.59     16.23 o
   0   4   3     2039.93     1921.21     25.46 o
   1   4   3     2012.90     1880.95     30.18 o
   2   4   3       15.65       45.86      6.11 o
   3   4   3      899.37      841.54     26.38 o
   4   4   3      257.53      290.46     18.35 o
   5   4   3     2729.42     2687.12     65.27 o
   6   4   3     1074.98     1079.47     30.46 o
   7   4   3      307.59      276.95     15.70 o
   8   4   3      750.01      753.68     34.12 o
   9   4   3      435.56      431.75     19.06 o
  10   4   3       55.79       40.49     12.38 o
  11   4   3       24.98       12.11     10.84 o
  12   4   3      203.92      188.33     34.98 o
  13   4   3        2.30       18.50     11.33 o
  14   4   3        0.70      -14.95     11.78 o
 -16   5   3      102.92      100.00     19.39 o
 -15   5   3      319.55      316.31     33.50 o
 -14   5   3       79.08      104.16     18.90 o
 -13   5   3      491.34      476.89     26.69 o
 -12   5   3      825.88      776.23     41.77 o
 -11   5   3       18.22       17.39      5.50 o
 -10   5   3        0.01        5.02      3.75 o
  -9   5   3      363.83      345.21     19.12 o
  -8   5   3      756.73      863.48     28.13 o
  -7   5   3        2.87        2.30      2.88 o
  -6   5   3      467.60      548.64     19.44 o
  -5   5   3      273.85      305.14      8.51 o
  -4   5   3     1464.44     1549.34     29.22 o
  -3   5   3        2.51        4.11      2.34 o
  -2   5   3       45.92       51.80      7.80 o
  -1   5   3      366.91      326.93     15.13 o
   0   5   3    12501.00    11721.57     80.11 o
   1   5   3     2610.06     2675.45     36.66 o
   2   5   3      970.26      977.94     31.73 o
   3   5   3        0.25        1.30      3.14 o
   4   5   3      535.43      556.89     48.50 o
   5   5   3       46.06       68.52     12.53 o
   6   5   3      101.20      118.33     13.55 o
   7   5   3      289.93      320.17     29.00 o
   8   5   3      486.94      510.84     39.25 o
   9   5   3       82.84       70.91     15.82 o
  10   5   3        1.21       -1.26      9.51 o
  11   5   3        3.67        7.94      8.40 o
  12   5   3       89.98       84.17     44.25 o
  13   5   3      107.85      116.64     25.87 o
  14   5   3        0.98       16.02     19.60 o
 -16   6   3      157.69      142.41     36.36 o
 -15   6   3        5.76       -3.72     13.03 o
 -14   6   3     1663.60     1547.35     69.72 o
 -13   6   3      312.48      342.15     22.12 o
 -12   6   3       62.99       58.88     12.05 o
 -11   6   3       99.20       80.16     10.43 o
 -10   6   3      642.81      604.16     23.84 o
  -9   6   3       66.82       67.93      8.00 o
  -8   6   3      210.07      213.19     14.12 o
  -7   6   3       81.92       89.80      8.57 o
  -6   6   3     2086.06     2259.76     28.87 o
  -5   6   3      200.00      196.72      6.80 o
  -4   6   3    11074.45    11815.21     82.42 o
  -3   6   3        2.78       22.21      4.61 o
  -2   6   3    19304.38    19441.56    142.18 o
  -1   6   3      101.18      115.06      6.89 o
   0   6   3     3338.52     3105.07     42.46 o
   1   6   3     1326.07     1338.43     31.36 o
   2   6   3      273.13      258.98     12.36 o
   3   6   3      889.88      919.17     26.47 o
   4   6   3      130.36      147.19     10.73 o
   5   6   3      178.74      190.35     20.19 o
   6   6   3      224.08      229.94     16.48 o
   7   6   3        3.18        5.37      6.57 o
   8   6   3       68.16       67.84     28.84 o
  10   6   3       19.21       26.34     11.94 o
  11   6   3       63.06       46.40     15.25 o
  12   6   3       12.60       36.89     14.64 o
  13   6   3      228.39      296.70     38.32 o
  14   6   3      117.22       89.56     31.55 o
 -16   7   3      136.08      224.42     45.01 o
 -15   7   3       12.61       16.57      9.52 o
 -14   7   3       11.92        9.70     27.27 o
 -13   7   3      594.24      640.30     29.34 o
 -12   7   3       77.84       82.57     10.91 o
 -11   7   3     1701.62     1760.69     46.27 o
 -10   7   3      567.64      544.84     44.53 o
  -9   7   3      421.69      450.63     19.52 o
  -8   7   3      130.68      107.23      8.44 o
  -7   7   3       96.48       75.97      6.47 o
  -6   7   3     4382.18     4625.22     43.89 o
  -5   7   3       22.54       25.19      2.94 o
  -4   7   3       81.68       75.15      8.27 o
  -3   7   3      906.91      940.17     27.29 o
  -2   7   3      493.42      402.37      9.85 o
  -1   7   3     3226.98     3170.11     38.44 o
   0   7   3      636.44      616.31     19.62 o
   1   7   3      118.27      104.56      9.26 o
   2   7   3      402.47      414.99     15.90 o
   3   7   3       31.11       30.72      6.01 o
   4   7   3       83.17       84.37      8.28 o
   5   7   3      127.09      128.32     16.78 o
   6   7   3      850.02      802.10     35.48 o
   7   7   3       66.66       55.81     14.06 o
   8   7   3      306.21      312.61     30.81 o
   9   7   3      718.18      783.56     62.88 o
  10   7   3        1.30        9.31     10.17 o
  11   7   3      111.90      139.30     24.28 o
  12   7   3      241.51      225.71     32.10 o
  13   7   3       23.60        4.37     10.86 o
  14   7   3        0.09       12.31     17.30 o
 -16   8   3       67.03      100.70     30.77 o
 -15   8   3       69.24       93.97     18.61 o
 -14   8   3       39.60       32.32     15.33 o
 -13   8   3     1074.02     1100.22     56.15 o
 -12   8   3     1773.48     1820.77     54.18 o
 -11   8   3     1455.04     1459.41     36.28 o
 -10   8   3     1709.45     1664.18     37.07 o
  -9   8   3        0.53       -3.97      2.80 o
  -8   8   3      193.96      211.85     11.07 o
  -7   8   3       84.72       58.27      6.85 o
  -6   8   3       70.51       69.92     12.14 o
  -5   8   3      109.43      121.58      5.99 o
  -4   8   3      458.62      507.63     13.67 o
  -3   8   3     1222.41     1183.15     18.74 o
  -2   8   3     2252.66     2382.60     26.12 o
  -1   8   3    10738.67    10448.54     73.93 o
   0   8   3      210.24      188.34     11.41 o
   1   8   3        1.24        1.68      3.35 o
   2   8   3      135.76      147.92     12.19 o
   3   8   3      315.39      347.24     16.82 o
   4   8   3        6.51        4.84      2.85 o
   5   8   3       99.81      112.14     22.33 o
   6   8   3       12.14       20.86      7.26 o
   7   8   3      326.97      337.52     55.77 o
   8   8   3       29.20       33.52     12.04 o
   9   8   3      260.07      260.19     29.79 o
  10   8   3        5.49       -3.05     10.26 o
  11   8   3      164.40      149.49     25.16 o
  12   8   3        0.65        8.68     24.46 o
  13   8   3      136.83      186.55     30.68 o
  14   8   3       92.04       54.81     23.43 o
 -15   9   3       50.44       85.09     29.66 o
 -14   9   3        7.31       26.60     11.48 o
 -13   9   3       55.16       52.29     19.17 o
 -12   9   3      444.78      444.83     27.53 o
 -11   9   3      164.80      191.62     29.17 o
 -10   9   3     3467.64     3571.17     66.29 o
  -9   9   3      114.33      108.63     10.62 o
  -8   9   3       53.07       45.59      6.06 o
  -7   9   3        2.32        0.44      3.16 o
  -6   9   3      369.93      347.77     14.13 o
  -5   9   3        0.02        2.26      1.58 o
  -4   9   3     3193.19     3368.27     67.19 o
  -3   9   3      274.63      472.95     11.69 o
  -2   9   3      714.52      804.24     17.57 o
  -1   9   3     4181.06     4059.80     48.49 o
   0   9   3     1395.68     1439.79     32.41 o
   1   9   3     2910.15     3134.74     52.05 o
   2   9   3     6238.23     6195.27     78.72 o
   3   9   3       62.28       63.65      8.03 o
   4   9   3     1029.24     1087.74     29.86 o
   5   9   3      959.23      919.08     23.64 o
   6   9   3      197.18      226.85     19.42 o
   7   9   3      848.57      850.57     68.89 o
   8   9   3      333.85      338.77     49.82 o
   9   9   3        2.09       19.23     12.01 o
  10   9   3       78.20       66.28     21.12 o
  11   9   3       36.49       47.39     18.33 o
  12   9   3       66.71       33.68     20.56 o
  13   9   3      977.69      917.69     77.05 o
 -15  10   3      130.23      132.66     34.69 o
 -14  10   3      190.00      177.22     24.35 o
 -13  10   3        0.51        5.37      9.15 o
 -12  10   3      718.00      695.42     33.62 o
 -11  10   3       13.64       15.98      6.10 o
 -10  10   3      554.77      572.57     26.64 o
  -9  10   3       30.37       14.63      5.36 o
  -8  10   3       16.51       13.75      3.69 o
  -7  10   3      698.23      676.67     18.48 o
  -6  10   3      346.41      341.56     12.82 o
  -5  10   3        2.14        5.11      2.58 o
  -4  10   3       14.08        8.15      3.27 o
  -3  10   3     3830.48     3854.78     45.35 o
  -2  10   3      787.11      847.65     21.01 o
  -1  10   3      666.53      740.10     21.84 o
   0  10   3       27.26       25.07      5.30 o
   1  10   3      661.88      757.95     26.75 o
   2  10   3      207.85      270.05     17.12 o
   3  10   3      539.90      532.54     25.39 o
   4  10   3     1186.37     1231.37     39.59 o
   5  10   3      158.54      158.38     15.65 o
   6  10   3     1107.54     1278.08     80.76 o
   7  10   3       25.64       33.22     18.12 o
   8  10   3       19.87        5.84      8.53 o
   9  10   3      194.95      158.18     23.99 o
  10  10   3       78.86       67.46     17.39 o
  11  10   3      237.75      219.38     47.24 o
  12  10   3      301.87      290.50     43.20 o
  13  10   3       91.57       72.64     20.64 o
 -15  11   3      153.19      134.13     34.87 o
 -14  11   3      220.62      229.93     27.33 o
 -13  11   3       20.16       11.55     12.63 o
 -12  11   3      163.50      124.40     32.28 o
 -11  11   3       13.19        7.87      5.22 o
 -10  11   3     1109.78     1117.33     37.39 o
  -9  11   3       21.91       37.72      6.80 o
  -8  11   3      115.46       99.66      9.66 o
  -7  11   3      349.08      357.03     13.84 o
  -6  11   3       81.00       55.76      5.72 o
  -5  11   3     2671.42     2811.18     43.59 o
  -4  11   3      495.91      541.00     15.13 o
  -3  11   3        0.02        3.45      2.61 o
  -2  11   3     1152.78     1271.63     27.44 o
  -1  11   3       50.06       34.58      5.45 o
   0  11   3      165.09      158.14     11.74 o
   1  11   3       48.94       55.48      7.66 o
   2  11   3     1867.34     1867.10     45.39 o
   3  11   3       21.97       22.09      6.34 o
   4  11   3     2023.44     2050.02     40.17 o
   5  11   3      929.20      942.14     38.86 o
   6  11   3        7.15        8.48      9.55 o
   7  11   3      501.96      433.58     50.78 o
   8  11   3      161.79      138.66     21.40 o
   9  11   3     1043.19      922.77     56.90 o
  10  11   3      131.95      119.68     21.81 o
  11  11   3       59.66       60.15     17.31 o
  12  11   3      310.19      367.12     41.44 o
  13  11   3      145.31      104.99     24.74 o
 -15  12   3        3.10        8.10     11.28 o
 -14  12   3       88.93       95.33     29.84 o
 -13  12   3      373.73      404.59     34.98 o
 -12  12   3       13.60        8.14      9.32 o
 -11  12   3      220.89      184.89     18.22 o
 -10  12   3       51.19       48.50      8.65 o
  -9  12   3      299.08      284.24     17.85 o
  -8  12   3     3109.97     3092.20     53.61 o
  -7  12   3     1201.03     1137.23     24.95 o
  -6  12   3      169.69      136.36      9.84 o
  -5  12   3       31.45       30.83      4.55 o
  -4  12   3       15.83       26.49      4.42 o
  -3  12   3       77.28      422.86     37.86 o
  -2  12   3      118.81      110.09      8.85 o
  -1  12   3      254.21      291.49     15.09 o
   0  12   3     2253.76     2283.44     45.15 o
   1  12   3     1281.45     1372.39     37.41 o
   2  12   3     2192.72     2283.97     51.17 o
   3  12   3       28.05       18.34      5.06 o
   4  12   3      499.03      520.12     18.72 o
   5  12   3      271.48      267.55     14.59 o
   6  12   3      112.84      123.47     27.80 o
   7  12   3      698.05      658.06     62.78 o
   8  12   3      828.34      771.06     70.99 o
   9  12   3      356.38      390.21     38.08 o
  10  12   3      118.33      105.72     21.85 o
  11  12   3      143.27      154.91     26.06 o
  12  12   3      326.85      282.72     36.39 o
  13  12   3       55.81       73.04     27.90 o
 -15  13   3       21.00       13.83     14.73 o
 -14  13   3      580.83      638.22     72.48 o
 -13  13   3      121.83       96.61     17.83 o
 -12  13   3      301.68      316.73     29.70 o
 -11  13   3      140.07      126.92     13.72 o
 -10  13   3      261.37      261.00     18.40 o
  -9  13   3     1412.53     1409.64     39.61 o
  -8  13   3     1172.68     1136.43     28.60 o
  -7  13   3     1177.06     1155.70     27.55 o
  -6  13   3     3175.90     3037.68     47.16 o
  -5  13   3       32.42       29.82      4.05 o
  -4  13   3        0.32        1.36      2.18 o
  -3  13   3        0.89        1.90      2.82 o
  -2  13   3        3.47        5.23      3.99 o
  -1  13   3      167.35      175.36     12.38 o
   0  13   3      143.98      187.64     14.81 o
   1  13   3     1367.98     1482.67     40.12 o
   2  13   3     1278.16     1412.39     41.24 o
   3  13   3     4111.66     4276.01     65.78 o
   4  13   3     1220.26     1285.89     41.02 o
   5  13   3        3.27        5.95      2.97 o
   6  13   3      260.69      230.70     12.25 o
   7  13   3       49.07       51.34     21.19 o
   8  13   3      423.02      377.21     50.09 o
   9  13   3        0.04        0.24      9.53 o
  10  13   3        0.15       16.85     10.33 o
  11  13   3       52.40       13.42      9.97 o
  12  13   3      345.43      279.34     36.11 o
  13  13   3       88.30       71.23     27.22 o
 -15  14   3       82.87       78.67     26.25 o
 -14  14   3       31.93       68.83     25.46 o
 -13  14   3      591.25      516.26     51.72 o
 -12  14   3      855.83      806.86     47.19 o
 -11  14   3      439.47      470.40     34.45 o
 -10  14   3      322.54      329.10     20.82 o
  -9  14   3       28.86       29.95      6.76 o
  -8  14   3      147.86      124.76     10.13 o
  -7  14   3     2849.24     2756.39     53.02 o
  -6  14   3     1039.51     1001.33     28.04 o
  -5  14   3        0.01        2.08      2.23 o
  -4  14   3       78.80       46.20      5.13 o
  -3  14   3        2.73        4.26      2.98 o
  -2  14   3      298.76      305.17     15.96 o
  -1  14   3      577.38      614.77     23.71 o
   0  14   3     2067.79     2173.25     47.34 o
   1  14   3      368.69      383.16     21.22 o
   2  14   3      499.28      495.12     22.02 o
   3  14   3      151.10      158.36     13.11 o
   4  14   3       86.28       90.84     15.33 o
   5  14   3      160.18      178.58     14.78 o
   6  14   3       94.78       89.25      8.42 o
   7  14   3      149.95      169.50     33.36 o
   8  14   3      163.46      152.59     33.79 o
   9  14   3       96.57      116.48     21.72 o
  10  14   3       64.97       68.58     17.19 o
  11  14   3      212.01      239.79     43.85 o
  12  14   3        0.00        4.20     12.22 o
  13  14   3       30.63       18.46     18.39 o
 -14  15   3       29.82       59.42     26.55 o
 -13  15   3      144.48      105.99     30.10 o
 -12  15   3      117.98      145.62     20.82 o
 -11  15   3        0.51       14.30      7.73 o
 -10  15   3      871.99      889.88     34.38 o
  -9  15   3      332.78      381.71     21.24 o
  -8  15   3      886.39      945.48     27.33 o
  -7  15   3     5813.93     5560.39     75.86 o
  -6  15   3      175.76      167.16     13.22 o
  -5  15   3      484.95      444.73     28.24 o
  -4  15   3        0.26        2.38      2.71 o
  -3  15   3      515.11      490.98     20.58 o
  -2  15   3       23.18       35.33      6.08 o
  -1  15   3      518.98      491.19     22.95 o
   0  15   3      375.17      391.86     20.92 o
   1  15   3       51.55       71.86      8.37 o
   2  15   3      213.88      216.17     15.04 o
   3  15   3        0.84        7.08      4.42 o
   4  15   3      539.13      512.41     37.18 o
   5  15   3      164.26      159.90     14.45 o
   6  15   3       60.59       70.20     13.73 o
   7  15   3        0.37        6.19      8.74 o
   8  15   3      383.03      311.80     47.03 o
   9  15   3      292.05      295.70     48.66 o
  10  15   3      416.41      421.56     41.84 o
  11  15   3       71.51       68.54     27.04 o
  12  15   3       35.21       39.54     14.89 o
 -14  16   3      104.31      141.42     37.75 o
 -13  16   3      150.73      151.22     37.48 o
 -12  16   3      750.42      792.67     47.08 o
 -11  16   3        1.11        4.27     17.74 o
 -10  16   3      317.45      339.96     28.46 o
  -9  16   3      917.76      968.84     29.07 o
  -8  16   3      319.82      318.49     22.60 o
  -7  16   3       56.29       53.19     10.58 o
  -6  16   3       43.78       33.48      7.69 o
  -5  16   3     2613.33     2604.16     43.55 o
  -4  16   3       36.99       37.19      6.61 o
  -3  16   3      162.70      145.40     10.93 o
  -2  16   3       98.09      129.05     11.77 o
  -1  16   3       79.15       66.04      8.00 o
   0  16   3      149.79      124.48     14.33 o
   1  16   3        0.01       -2.96      4.36 o
   2  16   3     1451.92     1448.44     47.49 o
   3  16   3      824.95      860.62     36.60 o
   4  16   3      555.91      575.33     38.27 o
   5  16   3      301.09      264.50     27.30 o
   6  16   3       25.93       30.42      5.90 o
   7  16   3        0.06        8.23     14.05 o
   8  16   3       38.13       49.32     23.27 o
   9  16   3      372.82      264.73     44.61 o
  10  16   3       49.84       41.50     15.29 o
  11  16   3        7.32        6.83     11.05 o
  12  16   3        8.60       -3.30     23.61 o
 -14  17   3        3.40        1.45     12.77 o
 -13  17   3      159.80      156.19     37.99 o
 -12  17   3      429.59      447.34     60.25 o
 -11  17   3       58.33       54.89     13.74 o
 -10  17   3     1978.37     1867.05     67.19 o
  -9  17   3        4.06        0.78      5.38 o
  -8  17   3      298.19      320.33     20.04 o
  -7  17   3     2107.57     2068.50     49.14 o
  -6  17   3       39.98       38.67      7.77 o
  -5  17   3        7.62       10.84      3.78 o
  -4  17   3       47.22       53.82      8.02 o
  -3  17   3     5417.03     5214.50    108.50 o
  -2  17   3       64.63       61.57      8.83 o
  -1  17   3      815.67      841.42     31.11 o
   0  17   3        7.13       10.02      4.12 o
   1  17   3       26.61       21.82      6.27 o
   2  17   3        1.18        3.60      4.74 o
   3  17   3       64.04       64.14     10.97 o
   4  17   3     1876.50     1962.50     71.32 o
   5  17   3       35.28       37.99     11.16 o
   6  17   3       26.97       25.43      5.96 o
   7  17   3      136.80      104.51     28.49 o
   8  17   3       63.33      111.64     29.62 o
   9  17   3      329.55      336.35     51.61 o
  10  17   3       12.25        6.04      8.39 o
  11  17   3       64.04      104.30     23.41 o
  12  17   3       58.16       61.14     24.18 o
 -13  18   3       69.60      109.84     31.34 o
 -12  18   3      182.94      246.48     46.99 o
 -11  18   3       35.31       33.41      9.59 o
 -10  18   3      125.91      105.51     32.87 o
  -9  18   3       47.65       77.21     13.97 o
  -8  18   3      241.96      200.59     16.36 o
  -7  18   3       23.91       49.35      8.57 o
  -6  18   3        5.41       16.92      4.85 o
  -5  18   3     1995.86     2093.30     41.90 o
  -4  18   3       12.31        8.30      4.46 o
  -3  18   3       16.78       14.64      5.63 o
  -2  18   3      969.46      862.78     33.67 o
  -1  18   3      546.30      560.53     26.39 o
   0  18   3      114.38      113.64     12.76 o
   1  18   3       74.20       85.41     11.41 o
   2  18   3       22.55        8.22      5.73 o
   3  18   3      383.20      384.46     37.27 o
   4  18   3       76.55       72.25     14.91 o
   5  18   3        5.98       -3.35      8.97 o
   6  18   3       15.85       28.21     15.85 o
   7  18   3       64.51       53.40     21.09 o
   8  18   3      200.51      226.74     42.11 o
   9  18   3        9.16       10.01     16.85 o
  10  18   3      238.16      261.92     34.42 o
  11  18   3        2.05       21.68     29.60 o
  12  18   3       90.54       61.56     26.46 o
 -13  19   3       60.23       82.54     29.48 o
 -12  19   3       58.87       39.25     21.25 o
 -11  19   3      151.57      120.29     30.45 o
 -10  19   3        0.79       -5.44     17.21 o
  -9  19   3      207.36      208.57     22.85 o
  -8  19   3     1018.80      998.85     36.45 o
  -7  19   3       18.13       13.72      5.74 o
  -6  19   3      406.91      343.09     17.70 o
  -5  19   3        4.98        1.21      3.73 o
  -4  19   3      174.05      164.00     16.88 o
  -3  19   3      279.56      302.61     19.17 o
  -2  19   3     5294.72     4970.65     78.06 o
  -1  19   3      155.65      142.69     13.97 o
   0  19   3       39.39       35.63      7.85 o
   1  19   3     1647.49     1615.19     49.32 o
   2  19   3      188.30      204.45     24.22 o
   3  19   3     1331.95     1348.40     59.55 o
   4  19   3       47.65       65.35     14.77 o
   5  19   3     1275.51     1327.12     63.42 o
   6  19   3      393.33      381.91     23.31 o
   7  19   3       10.78       28.75     19.18 o
   8  19   3     1029.67      953.09     84.89 o
   9  19   3       51.79       34.26     21.26 o
  10  19   3      218.68      251.42     34.77 o
  11  19   3       23.72       48.74     34.01 o
 -12  20   3        0.68       23.11     19.60 o
 -11  20   3      236.80      217.34     42.97 o
 -10  20   3      160.33      120.85     20.33 o
  -9  20   3      376.98      387.30     30.89 o
  -8  20   3      991.10      992.16     81.18 o
  -7  20   3       21.92       18.23      7.01 o
  -6  20   3      130.59      141.69     12.03 o
  -5  20   3      144.62      133.90     11.44 o
  -4  20   3      409.57      384.60     22.05 o
  -3  20   3        9.36        4.89      4.48 o
  -2  20   3     4661.97     4635.99     77.93 o
  -1  20   3      346.14      328.62     21.56 o
   0  20   3       59.36       75.38     13.62 o
   1  20   3     5511.81     5530.94     93.30 o
   2  20   3      162.67      183.57     22.42 o
   3  20   3        2.87        2.11      7.81 o
   4  20   3       52.39       52.54     14.32 o
   5  20   3       13.19        7.83      8.93 o
   6  20   3       30.83       11.64     11.91 o
   7  20   3      109.53      120.18     31.88 o
   8  20   3      106.47      118.55     32.06 o
   9  20   3      153.12      173.44     39.35 o
  10  20   3       32.02       52.23     24.25 o
  11  20   3      213.96      239.71     49.43 o
 -12  21   3       12.82       43.05     21.29 o
 -11  21   3       42.71       22.90     17.11 o
 -10  21   3       10.25      -11.18     12.31 o
  -9  21   3      557.72      598.36     66.57 o
  -8  21   3      684.03      571.07     62.22 o
  -7  21   3      419.66      414.82     24.56 o
  -6  21   3      141.47      174.22     13.56 o
  -5  21   3      145.02      141.65     13.39 o
  -4  21   3      704.30      668.22     30.00 o
  -3  21   3      933.26      928.36     35.38 o
  -2  21   3      212.84      214.51     17.70 o
  -1  21   3      232.86      197.35     17.28 o
   0  21   3     1976.53     1929.17     54.84 o
   1  21   3     2153.39     2132.50     59.58 o
   2  21   3      279.86      322.20     37.41 o
   3  21   3     1526.54     1396.52     62.93 o
   4  21   3       40.06       36.48     12.74 o
   5  21   3       42.66       39.18     12.21 o
   6  21   3      157.23      141.96     32.39 o
   7  21   3      399.48      395.28     54.52 o
   8  21   3      198.25      247.00     44.33 o
   9  21   3        3.76       24.54     16.12 o
  10  21   3      149.17      132.60     36.06 o
 -11  22   3        0.99      -17.61     16.63 o
 -10  22   3        1.56        3.16     12.37 o
  -9  22   3        0.06      -11.39     17.92 o
  -8  22   3      106.77       73.98     23.86 o
  -7  22   3       33.00       28.98     18.45 o
  -6  22   3       12.07        9.07      5.31 o
  -5  22   3     6474.08     6322.41     94.48 o
  -4  22   3      433.40      373.85     23.27 o
  -3  22   3      162.78      124.95     13.57 o
  -2  22   3      845.37      731.67     32.97 o
  -1  22   3       46.03       49.09      9.97 o
   0  22   3     1032.66     1063.73     41.92 o
   1  22   3      352.61      385.61     32.13 o
   2  22   3       39.10       21.71     10.30 o
   3  22   3      256.98      238.02     27.20 o
   4  22   3      182.98      141.04     22.27 o
   5  22   3        5.80        8.14     10.02 o
   6  22   3      201.32      213.68     40.35 o
   7  22   3       14.39       12.71     13.62 o
   8  22   3      708.55      678.90     74.10 o
   9  22   3     2105.36     2266.74    139.62 o
  10  22   3        4.80       48.20     22.05 o
 -11  23   3        0.68       -9.84     18.01 o
 -10  23   3       60.17       94.12     30.54 o
  -9  23   3       19.87       15.07     15.06 o
  -8  23   3       14.70        6.60     14.00 o
  -7  23   3        0.61        2.77     14.11 o
  -6  23   3       67.00       59.91     13.60 o
  -5  23   3        4.41        7.14      5.72 o
  -4  23   3       30.64       30.77      8.01 o
  -3  23   3      119.59      118.83     21.36 o
  -2  23   3      601.47      596.74     30.89 o
  -1  23   3       34.99       21.95      7.79 o
   0  23   3      492.72      546.50     38.07 o
   1  23   3       85.63       91.85     17.31 o
   2  23   3     1880.98     2115.24     78.11 o
   3  23   3      352.19      348.10     40.50 o
   4  23   3       74.62       98.82     27.29 o
   5  23   3       32.48       14.59     17.83 o
   6  23   3     1446.25     1599.99    107.12 o
   7  23   3      429.65      444.93     59.29 o
   8  23   3       98.75      103.28     33.63 o
   9  23   3      764.41      816.65     86.11 o
 -10  24   3      255.11      334.42     54.56 o
  -9  24   3       10.06        5.31     12.82 o
  -8  24   3       46.45       33.93     20.65 o
  -7  24   3       43.85       89.12     27.17 o
  -6  24   3       56.53       40.60     10.50 o
  -5  24   3      317.02      335.05     29.84 o
  -4  24   3      260.07      258.16     20.64 o
  -3  24   3      592.44      535.53     29.61 o
  -2  24   3      154.89      146.88     18.30 o
  -1  24   3      128.34      143.47     20.05 o
   0  24   3      181.36      183.07     23.38 o
   1  24   3     1711.48     1595.39    103.11 o
   2  24   3      775.43      753.54     47.79 o
   3  24   3      593.08      585.42     67.36 o
   4  24   3      647.21      617.94     57.18 o
   5  24   3      228.76      240.49     29.80 o
   6  24   3        1.00       10.94     11.86 o
   7  24   3     1028.29      871.78     83.22 o
   8  24   3      192.72      163.70     39.02 o
   9  24   3       37.90       51.42     25.91 o
 -10  25   3      197.58      328.61     53.76 o
  -9  25   3        3.44       30.89     19.01 o
  -8  25   3        4.02      -25.25     18.65 o
  -7  25   3        0.82      -12.77     14.90 o
  -6  25   3       53.48       53.18     17.88 o
  -5  25   3        3.40        1.66      8.67 o
  -4  25   3      541.58      520.01     50.22 o
  -3  25   3       36.87       27.08     10.76 o
  -2  25   3      372.93      302.49     28.96 o
  -1  25   3      220.46      198.85     25.44 o
   0  25   3       84.46       88.61     17.46 o
   1  25   3      342.27      398.09     34.85 o
   2  25   3        7.31        4.69     10.88 o
   3  25   3       19.62       26.55     12.56 o
   4  25   3      159.44      130.70     27.45 o
   5  25   3      117.68      147.33     45.25 o
   6  25   3       55.65       66.91     23.73 o
   7  25   3        7.63       14.80     18.34 o
   8  25   3      208.40      221.04     47.38 o
  -9  26   3        8.94        7.18     14.80 o
  -8  26   3       46.40       26.93     18.12 o
  -7  26   3        0.66        6.02     11.10 o
  -6  26   3      252.24      281.80     28.94 o
  -5  26   3       18.44        9.48     12.53 o
  -4  26   3     3228.55     3135.40     93.27 o
  -3  26   3       85.61       84.23     16.47 o
  -2  26   3       32.82       15.79     12.57 o
  -1  26   3        2.35       -5.90      8.73 o
   0  26   3       38.04       37.59     18.81 o
   1  26   3        0.02       -6.07      8.31 o
   2  26   3      440.55      442.41     38.48 o
   3  26   3       30.15       17.93     13.61 o
   4  26   3       51.55       26.09     22.34 o
   5  26   3     1039.78     1094.78     64.66 o
   6  26   3      491.11      458.87     62.08 o
   7  26   3      112.33      136.71     36.50 o
   8  26   3       76.08      101.80     33.30 o
  -8  27   3      263.18      303.85     51.77 o
  -7  27   3        1.29      -10.29     15.53 o
  -6  27   3      423.46      367.31     33.70 o
  -5  27   3        9.64       13.30      7.29 o
  -4  27   3      394.56      417.56     51.64 o
  -3  27   3       45.11       48.54     22.82 o
  -2  27   3        0.00       -0.25     18.25 o
  -1  27   3        8.52       -1.74      8.06 o
   0  27   3       15.60       14.17     10.49 o
   1  27   3       54.26       78.69     25.67 o
   2  27   3       18.97        4.72      8.76 o
   3  27   3        0.36       52.41     58.03 o
   4  27   3      145.90      138.63     24.25 o
   5  27   3      298.84      263.86     35.09 o
   6  27   3        9.64       14.97     11.62 o
   7  27   3       22.43        8.95     17.84 o
  -7  28   3        0.04      -33.26     22.18 o
  -6  28   3        4.21       16.35     16.72 o
  -5  28   3        0.25        5.88     10.11 o
  -4  28   3        2.26       13.22     11.52 o
  -3  28   3       51.02       41.49     12.59 o
  -2  28   3      380.60      424.60     37.01 o
  -1  28   3       59.71       52.98     15.19 o
   0  28   3       67.82       78.59     18.18 o
   1  28   3       41.16       40.64     15.36 o
   2  28   3      431.50      431.38     39.80 o
   3  28   3      216.97      255.39     31.51 o
   4  28   3       15.27      103.32     80.05 o
   5  28   3       23.82       25.24     12.17 o
   6  28   3        5.52       -4.74     12.93 o
  -6  29   3       60.81       35.50     19.46 o
  -5  29   3      542.53      621.71     72.49 o
  -4  29   3        0.33        1.38      9.29 o
  -3  29   3      223.99      293.60     31.31 o
  -2  29   3       31.27       58.18     22.60 o
  -1  29   3       71.69       41.71     14.91 o
   0  29   3        0.49        2.63      9.09 o
   1  29   3        1.22        6.17     12.42 o
   2  29   3       39.71       27.14     15.35 o
   3  29   3        6.36        6.01     10.05 o
   4  29   3       60.56       57.71     25.74 o
   5  29   3        7.47       27.57     14.15 o
   6  29   3      363.11      350.42     39.47 o
  -5  30   3      125.10      156.12     38.48 o
  -4  30   3       11.30       19.20     21.60 o
  -3  30   3      534.35      625.94     46.36 o
  -2  30   3       24.85       25.03     10.62 o
  -1  30   3       98.65       91.75     19.53 o
   0  30   3       26.31       72.90     19.47 o
   1  30   3       24.61       20.28     14.06 o
   2  30   3        2.13        4.75     11.65 o
   3  30   3       68.73       99.89     22.00 o
   4  30   3       84.34       94.84     20.95 o
   5  30   3       19.19        2.12     14.26 o
  -3  31   3        0.06        0.00     16.17 o
  -2  31   3       52.14       78.59     18.37 o
  -1  31   3       20.03       10.38      9.09 o
   0  31   3        4.98       -5.98     18.69 o
   1  31   3      146.88      153.76     69.25 o
   2  31   3       14.51       21.43     33.76 o
   3  31   3        0.43        8.33     16.37 o
  -1  32   3       80.95       72.06     23.16 o
   0  32   3       44.25       89.07     18.92 o
   1  32   3      185.28      169.94     34.79 o
 -16   0   4       18.01       -4.19     14.29 o
 -15   0   4        0.05      -17.11     13.39 o
 -14   0   4      390.33      383.27     43.31 o
 -13   0   4        4.33       -0.32      7.00 o
 -12   0   4     2154.55     2241.36     65.75 o
 -11   0   4      439.29      389.92     66.25 o
 -10   0   4     4813.05     4674.30     93.93 o
  -9   0   4      311.15      338.03     19.37 o
  -8   0   4      408.83      369.21     18.99 o
  -7   0   4       25.10       14.62      4.40 o
  -6   0   4    10929.20    10647.69     85.16 o
  -5   0   4      131.56      130.41     13.33 o
  -4   0   4    12145.87    13033.27     94.73 o
  -3   0   4      938.88     1001.57     22.10 o
  -2   0   4       14.07       24.60      4.07 o
  -1   0   4       21.94       29.60      5.95 o
   0   0   4      525.53      498.14     19.50 o
   1   0   4       63.83       79.50      8.33 o
   2   0   4       31.22       44.89      8.34 o
   3   0   4     6845.07     6870.84    193.36 o
   4   0   4       39.04      114.95     14.20 o
   5   0   4        0.16       16.16      5.62 o
   6   0   4      875.30      773.85     36.58 o
   7   0   4     2968.10     2850.72     72.42 o
   8   0   4     5106.20     4996.26     97.96 o
   9   0   4      713.70      752.50     98.85 o
  10   0   4      407.78      431.61     58.73 o
  11   0   4       90.96       78.67     28.94 o
  12   0   4      241.14      259.58     49.22 o
  13   0   4      331.57      322.31     59.25 o
 -16   1   4       38.55       19.59      9.66 o
 -15   1   4      104.56       93.28     14.14 o
 -14   1   4      351.13      336.74     21.19 o
 -13   1   4      588.91      645.53     28.23 o
 -12   1   4     1987.99     1988.39     38.92 o
 -11   1   4        0.32       -4.06      3.54 o
 -10   1   4     1467.71     1465.84     42.02 o
  -9   1   4      574.34      553.58     31.85 o
  -8   1   4     1882.04     1863.06     31.84 o
  -7   1   4       43.47       41.97      5.89 o
  -6   1   4     1389.40     1361.29     21.49 o
  -5   1   4      330.01      351.54      9.99 o
  -4   1   4      846.15      914.73     14.96 o
  -3   1   4      561.94      637.01     12.89 o
  -2   1   4     5270.26     5313.63     42.28 o
  -1   1   4     1033.76      938.16     19.04 o
   0   1   4      857.64      825.96     17.81 o
   1   1   4        7.27        6.45      2.26 o
   2   1   4      857.48      827.26     20.66 o
   3   1   4      106.04      158.92     11.04 o
   4   1   4     8882.48     9280.60     84.02 o
   5   1   4     6703.47     6664.28     85.06 o
   6   1   4     1406.55     1419.29     35.79 o
   7   1   4      696.43      691.06     25.24 o
   8   1   4      691.46      727.75     32.30 o
   9   1   4     2385.45     2404.48    110.81 o
  10   1   4      510.48      468.12     42.70 o
  11   1   4       78.75       86.43     24.97 o
  12   1   4      235.97      269.05     35.94 o
  13   1   4       42.62       31.46     17.01 o
 -16   2   4      372.94      317.37     47.82 o
 -15   2   4       48.60       35.68      9.30 o
 -14   2   4        0.30        3.28      5.29 o
 -13   2   4      258.27      222.51     19.20 o
 -12   2   4      745.43      766.58     33.68 o
 -11   2   4       70.25       62.29      8.59 o
 -10   2   4        6.63        6.59      3.76 o
  -9   2   4      740.08      735.28     23.64 o
  -8   2   4        0.11        0.40      2.50 o
  -7   2   4      819.03      783.26     18.68 o
  -6   2   4      251.78      293.35     10.34 o
  -5   2   4     7164.66     7802.16     47.00 o
  -4   2   4      501.74      494.70     10.43 o
  -3   2   4      824.47      964.24     14.58 o
  -2   2   4     3472.31     3540.66     39.96 o
  -1   2   4     3352.66     3214.98     35.53 o
   0   2   4     1923.66     1889.67     26.16 o
   1   2   4        0.67        6.19      2.39 o
   2   2   4      577.92      551.41     16.91 o
   3   2   4      429.38      451.17     20.34 o
   4   2   4       78.49      121.30     12.15 o
   5   2   4     2891.42     2938.72     49.00 o
   6   2   4        9.99       12.47      4.17 o
   7   2   4      207.63      213.98     17.07 o
   8   2   4       48.03       86.30     14.98 o
   9   2   4      388.53      415.15     25.04 o
  10   2   4      142.10      140.51     24.31 o
  11   2   4      102.82      114.19     22.90 o
  12   2   4        5.88       26.31     13.08 o
  13   2   4       52.03       75.79     21.49 o
 -16   3   4      240.68      290.22     46.37 o
 -15   3   4        0.23        1.85      6.55 o
 -14   3   4      411.86      407.67     33.70 o
 -13   3   4      199.49      219.69     21.59 o
 -12   3   4       98.53       94.79     11.88 o
 -11   3   4     1607.74     1601.17     44.90 o
 -10   3   4      113.77      136.01     11.05 o
  -9   3   4        3.07        0.37      3.09 o
  -8   3   4       40.58       31.02      5.32 o
  -7   3   4     1829.44     2003.37     32.80 o
  -6   3   4        2.61        2.29      1.97 o
  -5   3   4     3982.71     3808.50     29.91 o
  -4   3   4      306.47      292.17     12.99 o
  -3   3   4     5670.98     6217.71     69.08 o
  -2   3   4      372.00      359.67      9.53 o
  -1   3   4     5112.26     5053.23     62.76 o
   0   3   4      391.89      331.20     13.60 o
   1   3   4        1.20        4.54      3.01 o
   2   3   4        0.46        1.62      2.39 o
   3   3   4     4208.50     4263.77     62.72 o
   4   3   4    15677.54    16054.59    111.15 o
   5   3   4      469.65      489.53     23.60 o
   6   3   4      574.22      587.46     27.43 o
   7   3   4        7.46        5.84      4.56 o
   8   3   4      847.85      851.87     33.04 o
   9   3   4       44.08       45.96      8.84 o
  10   3   4       41.57       43.52     14.08 o
  11   3   4       13.99       29.62     13.45 o
  12   3   4       19.05       -7.38     12.17 o
  13   3   4       12.29       10.21     11.76 o
 -16   4   4        3.79       46.25     20.36 o
 -15   4   4       97.73       77.87     24.62 o
 -14   4   4      304.23      329.61     23.65 o
 -13   4   4     1401.70     1477.46     47.91 o
 -12   4   4       55.73       62.46     10.32 o
 -11   4   4      213.83      224.16     15.45 o
 -10   4   4      641.05      633.00     24.15 o
  -9   4   4      186.66      174.66     13.52 o
  -8   4   4      638.44      658.38     23.95 o
  -7   4   4      979.54     1009.93     24.08 o
  -6   4   4       25.87       23.69      3.66 o
  -5   4   4     1330.14     1353.69     33.31 o
  -4   4   4        8.09        8.84      3.12 o
  -3   4   4      749.78      753.49     20.94 o
  -2   4   4      699.12      758.71     13.66 o
  -1   4   4      321.44      328.19     16.47 o
   0   4   4       75.55       94.90      7.73 o
   1   4   4       57.06       57.55      9.88 o
   2   4   4      624.59      608.99     40.88 o
   3   4   4      364.64      344.66     17.65 o
   4   4   4    13508.46    13921.50    175.64 o
   5   4   4        4.50        5.97      4.49 o
   6   4   4     2170.60     2159.24     49.61 o
   7   4   4      118.78      123.42     12.14 o
   8   4   4        9.48       21.97      6.10 o
   9   4   4      173.05      186.42     26.14 o
  10   4   4       18.42       24.47     12.29 o
  11   4   4       88.87      126.81     24.55 o
  12   4   4       18.12       87.78     22.30 o
  13   4   4      256.88      206.99     33.21 o
 -16   5   4       13.99       22.04     15.84 o
 -15   5   4       38.16       36.43     12.94 o
 -14   5   4      268.99      231.13     26.12 o
 -13   5   4      414.83      428.73     25.79 o
 -12   5   4      421.13      367.88     23.01 o
 -11   5   4      615.07      635.86     42.08 o
 -10   5   4        0.12       -0.31      3.74 o
  -9   5   4       79.14       70.05     10.57 o
  -8   5   4     1243.68     1271.83     32.94 o
  -7   5   4      105.30      139.67     10.58 o
  -6   5   4      463.89      475.66     15.67 o
  -5   5   4      173.01      222.00     12.42 o
  -4   5   4     1708.77     1754.98     33.44 o
  -3   5   4     2007.63     2215.31     37.00 o
  -2   5   4     2053.22     2145.00     42.83 o
  -1   5   4       12.61        7.18      2.71 o
   0   5   4      819.78      746.68     21.14 o
   1   5   4     2619.97     2608.70     37.30 o
   2   5   4      952.59      919.98     24.95 o
   3   5   4     2022.93     2044.05     43.64 o
   4   5   4    11170.07    11230.76    148.65 o
   5   5   4     1257.07     1238.03     52.75 o
   6   5   4        1.38       19.90      9.93 o
   7   5   4       86.11       84.53     16.55 o
   8   5   4      320.05      345.50     60.96 o
   9   5   4      121.16      147.70     23.78 o
  10   5   4       56.96       48.43     15.94 o
  11   5   4       15.51       16.54      9.18 o
  12   5   4       35.15       54.27     18.45 o
  13   5   4       35.26       14.08     22.78 o
 -16   6   4        6.43       23.03     15.96 o
 -15   6   4      440.91      447.64     56.78 o
 -14   6   4      121.04      128.98     29.04 o
 -13   6   4     4325.17     4516.40     81.83 o
 -12   6   4      634.13      657.22     30.27 o
 -11   6   4     1137.28     1176.16     38.57 o
 -10   6   4     1027.66     1064.42     31.28 o
  -9   6   4      285.64      287.21     15.18 o
  -8   6   4      184.89      190.88     12.71 o
  -7   6   4        0.48        0.87      1.46 o
  -6   6   4        0.33       -3.28      3.45 o
  -5   6   4      287.74      303.70     14.74 o
  -4   6   4      407.37      344.42     15.31 o
  -3   6   4      110.83      150.92     11.56 o
  -2   6   4     4631.69     4805.82     67.58 o
  -1   6   4     2032.64     2032.36     36.98 o
   0   6   4       43.41       42.35      4.71 o
   1   6   4       81.56       77.97      6.61 o
   2   6   4      741.62      736.48     25.66 o
   3   6   4      113.66      103.67     19.45 o
   4   6   4      223.52      291.74     17.38 o
   5   6   4        0.77        3.73      6.50 o
   6   6   4      392.26      397.54     32.36 o
   7   6   4        0.06        8.03      9.41 o
   8   6   4       39.77       21.13      9.88 o
   9   6   4        6.12       14.91     10.68 o
  10   6   4       53.22       48.37     15.03 o
  11   6   4       66.67       86.16     20.31 o
  12   6   4      276.04      295.55     37.86 o
  13   6   4        4.42      -15.92     20.82 o
 -16   7   4        9.44       -2.73     10.11 o
 -15   7   4      376.78      342.68     49.52 o
 -14   7   4       38.41       22.35     10.55 o
 -13   7   4      104.09      114.06     13.40 o
 -12   7   4       61.97       65.83      8.87 o
 -11   7   4     4317.00     4488.87     62.97 o
 -10   7   4       30.26       21.10      4.36 o
  -9   7   4        6.21        1.27      2.99 o
  -8   7   4     3505.55     3405.26     42.14 o
  -7   7   4       41.93       42.31      5.01 o
  -6   7   4      128.19      119.74     11.44 o
  -5   7   4        1.51        2.11      2.61 o
  -4   7   4     1505.36     1501.09     37.66 o
  -3   7   4      946.00      957.61     29.56 o
  -2   7   4      501.63      503.43     16.28 o
  -1   7   4      254.12      276.06     12.88 o
   0   7   4     2115.16     2174.89     35.66 o
   1   7   4      117.83      116.51      9.02 o
   2   7   4     1266.50     1249.70     30.14 o
   3   7   4      203.90      195.76     13.95 o
   4   7   4      247.67      233.94     15.30 o
   5   7   4     2279.36     2299.14     59.57 o
   6   7   4      555.91      633.70     58.15 o
   7   7   4      170.55      151.88     21.55 o
   8   7   4      103.33      116.01     19.87 o
   9   7   4      671.45      567.06     45.82 o
  10   7   4      151.74      139.94     24.63 o
  11   7   4        1.06        9.99     19.04 o
  12   7   4        3.35       25.98     15.89 o
  13   7   4       29.61       58.33     26.21 o
 -16   8   4       11.66       13.24     15.93 o
 -15   8   4       17.46       21.90     15.85 o
 -14   8   4       79.27       71.29     21.91 o
 -13   8   4       13.59       14.45      5.48 o
 -12   8   4       50.88       38.45      8.36 o
 -11   8   4     1184.23     1241.37     44.97 o
 -10   8   4        5.09        4.32      3.72 o
  -9   8   4      143.85      140.22      9.12 o
  -8   8   4       18.99       19.84      3.55 o
  -7   8   4      134.65      111.56      9.99 o
  -6   8   4      570.40      503.66     23.11 o
  -5   8   4     1325.14     1416.15     46.84 o
  -4   8   4     1055.48     1117.99     33.59 o
  -3   8   4     3518.69     3817.76     60.95 o
  -2   8   4      403.53      405.96     11.75 o
  -1   8   4    10234.81    10294.03     87.96 o
   0   8   4      138.74      136.43     16.76 o
   1   8   4     1273.67     1233.73     29.35 o
   2   8   4      313.49      307.64     15.31 o
   3   8   4      225.96      219.34     14.91 o
   4   8   4        4.52        5.19      3.53 o
   5   8   4      270.62      335.15     23.22 o
   6   8   4        5.90        6.13     10.59 o
   7   8   4       19.36       13.79      9.40 o
   8   8   4      660.93      590.67     56.95 o
   9   8   4       58.61       71.85     18.31 o
  10   8   4       87.73       83.68     20.48 o
  11   8   4      293.40      303.41     36.75 o
  12   8   4        8.79      167.94     29.46 o
  13   8   4       29.30       -4.84     13.80 o
 -15   9   4       38.81       47.55     20.69 o
 -14   9   4       19.61       -4.20     13.06 o
 -13   9   4      346.63      338.55     29.65 o
 -12   9   4     1049.30     1093.47     49.83 o
 -11   9   4     2334.20     2269.11     51.42 o
 -10   9   4        8.74       10.04      4.48 o
  -9   9   4      278.69      258.48     16.65 o
  -8   9   4       26.92       25.53      3.83 o
  -7   9   4      312.97      303.04     10.35 o
  -6   9   4        0.93        0.43      3.88 o
  -5   9   4       72.09       53.05     10.18 o
  -4   9   4       90.74      113.33     13.79 o
  -3   9   4     6826.98     6946.05    138.92 o
  -2   9   4      118.60      130.15      7.37 o
  -1   9   4     1520.08     1639.52     32.86 o
   0   9   4     7745.20     7957.61     80.53 o
   1   9   4      108.23      134.22     11.66 o
   2   9   4      313.04      333.64     16.10 o
   3   9   4      607.97      606.66     41.08 o
   4   9   4       16.36       22.58      6.25 o
   5   9   4      382.51      419.77     20.51 o
   6   9   4       35.80       28.53     16.47 o
   7   9   4       39.21       39.03     12.05 o
   8   9   4      449.70      506.28     41.33 o
   9   9   4       35.01       12.83     10.84 o
  10   9   4       24.61       17.86     11.26 o
  11   9   4       36.47       23.93     10.72 o
  12   9   4       25.24       17.18     13.13 o
 -15  10   4        0.39       -7.39     12.26 o
 -14  10   4       67.82       42.66     18.30 o
 -13  10   4      801.82      781.34     44.81 o
 -12  10   4       24.50       14.93      8.09 o
 -11  10   4     1017.71     1032.91     34.51 o
 -10  10   4       30.17       33.83      6.08 o
  -9  10   4     1226.35     1232.21     30.92 o
  -8  10   4      142.67      147.07      8.96 o
  -7  10   4      664.55      660.54     18.94 o
  -6  10   4       14.62        9.09      5.76 o
  -5  10   4     2689.90     3130.27     73.10 o
  -4  10   4      382.91      363.69     24.73 o
  -3  10   4     3213.64     3433.74     32.75 o
  -2  10   4       43.67       33.03      4.14 o
  -1  10   4      951.57     1031.79     27.16 o
   0  10   4      246.19      278.22     15.81 o
   1  10   4      105.67       99.74     13.35 o
   2  10   4     2101.21     2081.74     40.96 o
   3  10   4     1207.03     1227.67     32.20 o
   4  10   4      384.16      415.62     19.29 o
   5  10   4      990.81      991.27     31.64 o
   6  10   4     1018.60      922.16     71.51 o
   7  10   4      271.09      249.95     38.86 o
   8  10   4        2.27       -5.52     10.37 o
   9  10   4       35.56       37.10     16.79 o
  10  10   4        7.15      -18.40     12.26 o
  11  10   4      515.07      548.82     49.80 o
  12  10   4       74.98       86.60     22.85 o
 -15  11   4       35.43       49.44     21.62 o
 -14  11   4        0.00      -18.59     14.74 o
 -13  11   4      192.12      207.24     38.21 o
 -12  11   4      140.02      146.02     18.63 o
 -11  11   4      162.36      144.27     17.21 o
 -10  11   4     1542.92     1540.55     46.24 o
  -9  11   4       88.19       82.68      8.28 o
  -8  11   4      105.16      103.06     10.59 o
  -7  11   4     1363.33     1308.13     23.30 o
  -6  11   4      628.88      557.80     25.91 o
  -5  11   4     1505.89     1493.31     51.81 o
  -4  11   4      326.51      301.27      9.12 o
  -3  11   4      187.31      203.07      9.03 o
  -2  11   4      174.15      143.11      8.62 o
  -1  11   4       57.00       48.87      7.72 o
   0  11   4      244.32      265.40     15.79 o
   1  11   4        2.33        0.90      3.60 o
   2  11   4       65.12       96.80     11.15 o
   3  11   4        0.06        2.18      3.53 o
   4  11   4        0.35       33.63      7.01 o
   5  11   4     1024.74      979.15     35.31 o
   6  11   4      495.26      460.07     51.20 o
   7  11   4      965.69      930.53     76.22 o
   8  11   4      287.79      277.66     40.22 o
   9  11   4       60.02       61.74     16.43 o
  10  11   4      131.72      113.61     23.46 o
  11  11   4       45.41       60.57     19.48 o
  12  11   4       30.38        4.97     13.33 o
 -15  12   4        0.05       29.32     17.93 o
 -14  12   4       19.38      -11.14     16.63 o
 -13  12   4      101.97      137.17     32.70 o
 -12  12   4        0.01        5.78      9.13 o
 -11  12   4      485.04      473.57     31.14 o
 -10  12   4      786.29      730.99     26.63 o
  -9  12   4       73.79       93.01      8.99 o
  -8  12   4     1841.99     1819.86     31.26 o
  -7  12   4      276.08      268.03     15.56 o
  -6  12   4      281.99      237.90      8.75 o
  -5  12   4        7.28        1.06      3.01 o
  -4  12   4      502.30      563.54     13.86 o
  -3  12   4      385.51      438.16     14.14 o
  -2  12   4       60.48       54.46      5.94 o
  -1  12   4      238.06      278.05     15.22 o
   0  12   4      726.55      721.85     26.52 o
   1  12   4     1219.36     1170.92     36.20 o
   2  12   4      134.16      113.55     12.41 o
   3  12   4      507.54      551.11     20.41 o
   4  12   4      605.57      672.46     27.49 o
   5  12   4       78.36       62.99     10.96 o
   6  12   4       25.96       31.73     14.11 o
   7  12   4      230.13      229.94     38.94 o
   8  12   4       61.69       64.06     17.01 o
   9  12   4      240.56      241.31     30.90 o
  10  12   4        9.16       15.28     11.10 o
  11  12   4       88.88       62.41     32.21 o
  12  12   4       78.84      102.81     29.19 o
 -15  13   4       17.95        1.66     19.12 o
 -14  13   4       65.74        7.48     13.41 o
 -13  13   4       35.18        2.42     12.86 o
 -12  13   4       12.52        7.54      7.34 o
 -11  13   4      687.48      737.88     72.01 o
 -10  13   4      201.30      185.76     13.69 o
  -9  13   4       61.13       59.11      7.30 o
  -8  13   4        6.15        9.30      3.08 o
  -7  13   4      138.99      143.69     10.80 o
  -6  13   4       85.83       87.81      6.00 o
  -5  13   4        0.61        2.75      3.45 o
  -4  13   4      209.42      221.05      9.52 o
  -3  13   4      100.47      134.23      8.03 o
  -2  13   4      319.15      311.06     12.98 o
  -1  13   4      446.33      496.55     20.96 o
   0  13   4      678.91      670.14     26.40 o
   1  13   4     1313.18     1436.84     41.07 o
   2  13   4      278.68      289.84     17.19 o
   3  13   4       25.41       21.87      7.60 o
   4  13   4     1187.28     1249.80     38.18 o
   5  13   4      184.99      196.66     24.91 o
   6  13   4      447.07      469.14     52.65 o
   7  13   4        2.16       -5.52     13.47 o
   8  13   4        0.04        0.56     13.71 o
   9  13   4      319.06      354.60     37.71 o
  10  13   4      402.67      386.02     40.79 o
  11  13   4      101.89       84.90     21.03 o
  12  13   4     1503.87     1476.28    121.52 o
 -14  14   4        5.62       13.06     14.80 o
 -13  14   4      765.22      804.29     77.84 o
 -12  14   4       12.92      -25.42     16.95 o
 -11  14   4       75.47       52.99     11.31 o
 -10  14   4      151.43      120.81     29.77 o
  -9  14   4      301.13      307.15     16.20 o
  -8  14   4      328.44      317.36     13.84 o
  -7  14   4     1521.01     1538.95     28.43 o
  -6  14   4      408.11      399.41     17.86 o
  -5  14   4       11.41        4.75      2.69 o
  -4  14   4     1485.58     1360.26     25.24 o
  -3  14   4       58.47       59.54      5.97 o
  -2  14   4      591.55      550.49     19.33 o
  -1  14   4       66.50       72.61      7.78 o
   0  14   4      297.76      316.59     16.65 o
   1  14   4      234.45      269.89     16.27 o
   2  14   4        2.22       -0.42      5.21 o
   3  14   4      184.06      178.11     16.78 o
   4  14   4      155.41      177.15     13.22 o
   5  14   4       30.04       37.31     10.70 o
   6  14   4     1475.66     1506.27     40.95 o
   7  14   4      110.78      142.89     33.00 o
   8  14   4        0.14       13.82     13.02 o
   9  14   4      340.07      339.49     37.27 o
  10  14   4        3.12       -4.47     11.91 o
  11  14   4       17.15        0.52     23.24 o
  12  14   4      185.04      234.31     49.93 o
 -14  15   4        1.08        3.61     11.06 o
 -13  15   4       28.34       29.65     19.92 o
 -12  15   4        0.02      -26.27     17.51 o
 -11  15   4      862.47      857.88     42.14 o
 -10  15   4      892.67      909.36     54.82 o
  -9  15   4      586.81      591.13     20.53 o
  -8  15   4      655.36      618.63     19.92 o
  -7  15   4     7086.05     7029.48     63.69 o
  -6  15   4     4472.20     4363.32     61.82 o
  -5  15   4      149.13      146.31      9.25 o
  -4  15   4      362.81      334.17     21.60 o
  -3  15   4       98.47       96.98      7.76 o
  -2  15   4      130.86      128.93      9.99 o
  -1  15   4      248.07      237.92     14.18 o
   0  15   4      268.48      260.51     15.49 o
   1  15   4        4.10        6.64      4.61 o
   2  15   4     2253.08     2331.74     57.81 o
   3  15   4      125.56      118.04     14.14 o
   4  15   4      377.20      413.54     23.26 o
   5  15   4      513.49      494.36     27.59 o
   6  15   4       17.47       25.76      5.89 o
   7  15   4        2.38       -2.72     13.58 o
   8  15   4       38.57       10.34     15.58 o
   9  15   4      607.70      624.44     50.19 o
  10  15   4      145.57      145.78     25.83 o
  11  15   4      176.55      153.87     26.91 o
 -14  16   4       23.48       -4.19     10.97 o
 -13  16   4       15.05        3.35     16.68 o
 -12  16   4        1.62       25.37     15.82 o
 -11  16   4       38.37       61.90     24.22 o
 -10  16   4       10.47        5.72      4.27 o
  -9  16   4     3904.21     3668.89     68.15 o
  -8  16   4       25.63       24.78      6.59 o
  -7  16   4      967.38     1053.47     37.74 o
  -6  16   4       92.81       82.99     10.05 o
  -5  16   4       17.85       20.91      4.04 o
  -4  16   4       10.98      113.02      8.98 o
  -3  16   4      418.47      407.27     17.06 o
  -2  16   4        0.12        8.71      4.82 o
  -1  16   4       60.63       75.48      9.59 o
   0  16   4      659.92      681.81     29.02 o
   1  16   4      155.37      156.78     14.70 o
   2  16   4     1626.91     1743.90     51.22 o
   3  16   4      121.06      107.22     14.24 o
   4  16   4       58.75       71.34     15.41 o
   5  16   4      189.72      159.85     17.57 o
   6  16   4       54.93       52.14      8.54 o
   7  16   4      102.22       91.11     27.79 o
   8  16   4       14.56       16.40     15.35 o
   9  16   4       31.88       51.22     22.51 o
  10  16   4       37.76       51.83     16.43 o
  11  16   4      371.20      391.07     43.69 o
 -14  17   4       10.63       17.28     15.16 o
 -13  17   4        3.53       36.43     21.01 o
 -12  17   4       11.25       45.87     23.07 o
 -11  17   4       31.42        7.34     11.78 o
 -10  17   4      161.19      167.75     18.31 o
  -9  17   4       81.00      108.60     11.92 o
  -8  17   4      325.99      323.23     15.47 o
  -7  17   4        0.04        2.74      7.85 o
  -6  17   4       26.66       16.27      8.30 o
  -5  17   4     1720.05     1638.86     39.20 o
  -4  17   4      448.69      436.45     27.57 o
  -3  17   4       28.77       30.64      6.56 o
  -2  17   4       41.26       49.80      7.87 o
  -1  17   4        3.79       10.08      5.05 o
   0  17   4       90.08       72.24     10.70 o
   1  17   4      250.91      250.00     19.00 o
   2  17   4      148.96      133.77     14.85 o
   3  17   4      185.03      210.27     19.16 o
   4  17   4      117.95      129.40     23.47 o
   5  17   4      324.26      316.14     23.16 o
   6  17   4        1.22       -1.91      3.42 o
   7  17   4     1094.86     1064.38     86.21 o
   8  17   4        0.82       -0.34     12.09 o
   9  17   4      325.65      359.05     55.19 o
  10  17   4       48.51       57.91     20.89 o
  11  17   4       94.39      144.91     28.04 o
 -13  18   4       12.12       11.88     14.91 o
 -12  18   4       39.04       54.45     21.49 o
 -11  18   4       39.02       84.33     26.32 o
 -10  18   4       24.49       21.42     16.53 o
  -9  18   4      345.90      270.73     22.54 o
  -8  18   4      556.43      465.91     23.81 o
  -7  18   4       55.11       29.11     10.20 o
  -6  18   4     1413.55     1409.17     56.68 o
  -5  18   4      318.24      330.27     15.91 o
  -4  18   4      289.83      283.37     16.76 o
  -3  18   4       17.80        9.67      4.29 o
  -2  18   4     2773.75     2734.18     57.86 o
  -1  18   4       87.38       84.73     10.71 o
   0  18   4     1818.71     1875.41     50.55 o
   1  18   4       11.10        4.24      5.41 o
   2  18   4      500.49      507.28     29.09 o
   3  18   4       69.77      100.87     17.85 o
   4  18   4      230.60      238.66     27.29 o
   5  18   4       54.30       42.14      9.53 o
   6  18   4      333.94      354.34     43.78 o
   7  18   4       89.25       93.74     28.64 o
   8  18   4       70.08       84.45     26.38 o
   9  18   4        0.63      -13.73     14.39 o
  10  18   4      119.89      116.83     24.47 o
  11  18   4      368.78      411.20     64.58 o
 -13  19   4        0.00       -4.34     10.72 o
 -12  19   4      241.92      283.84     48.62 o
 -11  19   4        3.64       35.92     23.23 o
 -10  19   4       15.21       20.61     17.03 o
  -9  19   4      376.04      326.59     25.02 o
  -8  19   4      621.39      534.93     26.30 o
  -7  19   4       10.48        1.23      3.47 o
  -6  19   4       48.18       45.33      8.65 o
  -5  19   4       62.66       41.70      7.18 o
  -4  19   4     3104.72     3269.37     58.46 o
  -3  19   4      122.78      105.61     11.16 o
  -2  19   4      190.39      197.59     15.85 o
  -1  19   4      274.34      299.43     20.07 o
   0  19   4     2688.17     2671.90     61.87 o
   1  19   4     2554.72     2494.26     62.50 o
   2  19   4      357.00      365.80     25.30 o
   3  19   4       12.62       11.92      8.73 o
   4  19   4       10.68       22.65     10.54 o
   5  19   4        2.56        1.00      4.88 o
   6  19   4       65.07       60.02     21.55 o
   7  19   4      241.57      230.16     41.14 o
   8  19   4      224.81      214.34     41.65 o
   9  19   4       16.35       23.63     19.65 o
  10  19   4       65.98       71.10     20.06 o
 -12  20   4        9.41       -0.67     14.31 o
 -11  20   4       15.24        9.23     14.71 o
 -10  20   4       69.47       87.44     28.36 o
  -9  20   4      115.37      106.55     29.29 o
  -8  20   4       17.26      -28.81     19.20 o
  -7  20   4       14.63        0.21     13.64 o
  -6  20   4       99.19      143.24     12.60 o
  -5  20   4        0.14       -4.55      4.20 o
  -4  20   4      173.92      190.31     15.01 o
  -3  20   4      133.67      131.23     13.14 o
  -2  20   4     4568.21     4616.89     80.91 o
  -1  20   4      279.87      237.97     22.85 o
   0  20   4      127.67      136.34     14.87 o
   1  20   4     5491.77     5303.82     93.01 o
   2  20   4       19.16       13.83      7.85 o
   3  20   4      388.15      381.69     33.32 o
   4  20   4     1060.44     1041.59     56.98 o
   5  20   4      853.29      853.98     36.16 o
   6  20   4      112.62      112.80     31.64 o
   7  20   4      247.43      224.76     41.77 o
   8  20   4        3.22       32.40     18.81 o
   9  20   4       61.27       75.94     26.59 o
  10  20   4      264.37      294.98     38.50 o
 -12  21   4       13.86       35.99     20.97 o
 -11  21   4        0.35      -12.77     19.86 o
 -10  21   4        5.88      -25.18     17.22 o
  -9  21   4        9.83       -7.99     13.54 o
  -8  21   4      876.18      774.67     73.60 o
  -7  21   4      113.61      148.87     32.25 o
  -6  21   4      306.53      305.37     42.26 o
  -5  21   4      225.61      212.27     16.23 o
  -4  21   4     1288.10     1252.00     39.21 o
  -3  21   4      977.84      903.51     35.66 o
  -2  21   4      522.72      497.19     26.44 o
  -1  21   4      518.00      491.77     27.17 o
   0  21   4      160.47      181.83     17.23 o
   1  21   4     1841.17     1847.75     56.46 o
   2  21   4       70.88       52.42     12.99 o
   3  21   4     1043.46     1094.00     57.37 o
   4  21   4     1725.53     1715.20     74.35 o
   5  21   4      215.10      225.97     28.96 o
   6  21   4       32.60        4.88     14.39 o
   7  21   4      183.38      170.18     36.45 o
   8  21   4      154.06      163.20     38.40 o
   9  21   4       16.44       20.86     22.51 o
 -11  22   4       14.82       -1.72     14.63 o
 -10  22   4       11.17      -11.22     15.78 o
  -9  22   4      494.48      479.54     60.31 o
  -8  22   4        2.33       -4.15     13.13 o
  -7  22   4       35.52       47.81     20.50 o
  -6  22   4       10.36        5.44      5.66 o
  -5  22   4       96.18       66.37     13.31 o
  -4  22   4      497.05      455.16     29.58 o
  -3  22   4       33.00       38.52      8.07 o
  -2  22   4      203.64      177.04     16.54 o
  -1  22   4        0.69        6.62      6.35 o
   0  22   4      569.20      573.73     30.99 o
   1  22   4      455.28      444.03     55.01 o
   2  22   4      933.84      920.41     62.43 o
   3  22   4       75.49       69.98     16.13 o
   4  22   4        5.53       24.01     13.54 o
   5  22   4      759.82      808.93     55.07 o
   6  22   4       89.48       61.29     23.14 o
   7  22   4       10.06       11.32     19.70 o
   8  22   4      149.91      145.67     37.44 o
   9  22   4        2.55        7.90     18.88 o
 -11  23   4       88.33       97.24     30.10 o
 -10  23   4       20.39       -4.22     12.51 o
  -9  23   4      195.29      246.05     45.50 o
  -8  23   4        1.18        9.07     13.09 o
  -7  23   4      361.44      269.25     45.05 o
  -6  23   4       17.69       19.34      8.77 o
  -5  23   4      223.70      222.78     26.68 o
  -4  23   4       53.69       56.23     11.99 o
  -3  23   4      315.46      329.73     31.22 o
  -2  23   4      108.59      100.43     13.17 o
  -1  23   4     1874.88     1830.01     54.87 o
   0  23   4      719.26      735.17     49.67 o
   1  23   4        5.62        8.54     15.43 o
   2  23   4      137.58      122.72     28.77 o
   3  23   4       24.63       21.94      8.92 o
   4  23   4     2324.05     2412.09    115.73 o
   5  23   4        2.00        6.94     11.28 o
   6  23   4       28.24       17.85     16.93 o
   7  23   4      181.11      229.06     44.80 o
   8  23   4      150.49      127.05     33.03 o
   9  23   4      319.28      361.69     58.28 o
 -10  24   4       24.38       37.08     19.13 o
  -9  24   4       76.87       90.63     28.57 o
  -8  24   4       12.73       15.18     15.01 o
  -7  24   4      104.04      142.68     33.48 o
  -6  24   4       20.05       19.09      8.72 o
  -5  24   4      114.43      131.32     18.41 o
  -4  24   4      192.10      224.28     23.78 o
  -3  24   4       33.56       30.42      9.62 o
  -2  24   4      116.91       87.19     15.60 o
  -1  24   4      997.29     1028.04     56.47 o
   0  24   4       42.78       71.01     15.84 o
   1  24   4       39.33       29.57     10.77 o
   2  24   4       19.06        6.41      7.38 o
   3  24   4       28.65       25.07     11.30 o
   4  24   4      102.63      113.66     20.95 o
   5  24   4      248.04      248.25     38.46 o
   6  24   4        1.54       -7.39     14.92 o
   7  24   4        2.30       -8.64     19.84 o
   8  24   4      675.04      802.26     84.68 o
  -9  25   4       27.12       42.57     18.25 o
  -8  25   4        6.40       -9.74     12.60 o
  -7  25   4        6.50      -22.06     16.18 o
  -6  25   4        0.05       -0.77     11.75 o
  -5  25   4        7.45        1.44     11.10 o
  -4  25   4      246.46      261.00     26.38 o
  -3  25   4      266.39      240.96     25.42 o
  -2  25   4      191.88      178.96     22.86 o
  -1  25   4      398.45      338.64     31.20 o
   0  25   4       39.04       56.62     14.43 o
   1  25   4       15.90       21.97     20.97 o
   2  25   4      100.10      130.09     23.23 o
   3  25   4        1.94        6.30      8.57 o
   4  25   4        0.14       -7.26     23.98 o
   5  25   4        7.28      -15.41     23.42 o
   6  25   4       12.15       55.62     23.68 o
   7  25   4        1.01       11.76     17.03 o
   8  25   4      867.76      818.75     86.05 o
  -9  26   4       16.69       38.59     23.38 o
  -8  26   4        0.71       14.91     19.72 o
  -7  26   4       88.56       79.46     27.85 o
  -6  26   4       79.00      141.07     33.65 o
  -5  26   4        1.56       -2.15     15.40 o
  -4  26   4       92.78       97.26     30.59 o
  -3  26   4      173.61      176.99     22.90 o
  -2  26   4       66.22       47.85     14.08 o
  -1  26   4       26.36       27.48     10.26 o
   0  26   4       18.52       22.88     10.20 o
   1  26   4       98.73      106.99     19.94 o
   2  26   4      160.20      118.30     20.10 o
   3  26   4       71.06       22.07     19.75 o
   4  26   4       55.67       44.80     20.40 o
   5  26   4       85.08      100.15     20.35 o
   6  26   4       36.91       13.27     14.72 o
   7  26   4       25.54       44.06     25.56 o
  -8  27   4        0.24       27.23     19.27 o
  -7  27   4       24.06       33.33     22.30 o
  -6  27   4      181.88      209.45     43.12 o
  -5  27   4       28.87       -5.56     17.14 o
  -4  27   4       43.53       39.66     11.30 o
  -3  27   4      124.56       97.23     17.81 o
  -2  27   4      212.24      175.34     23.70 o
  -1  27   4      867.20      958.09     57.98 o
   0  27   4        0.80       -3.82     10.22 o
   1  27   4       83.81       94.45     24.34 o
   2  27   4      120.86      102.24     20.12 o
   3  27   4      104.10      119.07     22.54 o
   4  27   4      179.22      204.97     29.38 o
   5  27   4       18.93       30.92     11.92 o
   6  27   4        0.18       -9.63     17.52 o
  -7  28   4       32.93       31.67     20.56 o
  -6  28   4        7.42       -8.65     16.12 o
  -5  28   4       66.58       41.06     20.55 o
  -4  28   4      376.19      469.08     62.72 o
  -3  28   4       10.29       11.83      8.48 o
  -2  28   4      442.97      463.21     38.06 o
  -1  28   4      549.60      594.34     43.90 o
   0  28   4        6.82       13.65     10.20 o
   1  28   4       17.78       14.16      8.34 o
   2  28   4       81.75      102.31     33.62 o
   3  28   4       17.38       16.71     11.65 o
   4  28   4       20.08       12.11     28.22 o
   5  28   4       18.74       -5.93     32.86 o
  -5  29   4      578.68      688.89     77.45 o
  -4  29   4       12.99       -6.08     16.19 o
  -3  29   4      379.19      470.32     63.33 o
  -2  29   4        3.17        4.42      7.77 o
  -1  29   4        3.68       10.95      8.60 o
   0  29   4       10.62        7.43      7.83 o
   1  29   4       60.41       70.64     25.09 o
   2  29   4       85.99      109.80     21.65 o
   3  29   4       88.96      117.08     23.57 o
   4  29   4        3.20        0.83     25.15 o
  -4  30   4      260.96      225.30     46.20 o
  -3  30   4        7.19       14.88     20.80 o
  -2  30   4       24.16       37.74     22.10 o
  -1  30   4        1.17        9.33     12.25 o
   0  30   4       56.69       63.45     15.94 o
   1  30   4        0.93      -16.03     11.88 o
   2  30   4        6.62        2.33     10.25 o
   3  30   4        9.68       49.46     19.90 o
   0  31   4       31.20        9.84     13.15 o
   1  31   4       24.66       -3.43     13.30 o
 -15   1   5        1.16        7.86      5.72 o
 -14   1   5        7.53        3.31      5.52 o
 -13   1   5        0.07       -0.17      4.77 o
 -12   1   5       69.79       71.39     10.16 o
 -11   1   5      232.76      215.81     13.41 o
 -10   1   5      174.87      166.98     11.01 o
  -9   1   5      569.01      528.18     16.71 o
  -8   1   5       53.54       51.32      5.05 o
  -7   1   5      174.68      178.24      8.46 o
  -6   1   5     1872.87     1660.43     23.77 o
  -5   1   5       34.57       16.23      2.59 o
  -4   1   5      522.67      604.87     13.53 o
  -3   1   5     1219.82     1205.52     19.57 o
  -2   1   5      367.81      402.58     13.42 o
  -1   1   5        1.67       -0.66      2.37 o
   0   1   5     1152.53     1161.77     28.26 o
   1   1   5      707.83      680.27     20.06 o
   2   1   5       27.93        7.47      8.81 o
   3   1   5     3090.52     2939.86     67.85 o
   4   1   5        0.13       -2.58      2.47 o
   5   1   5      249.28      136.80     46.18 o
   6   1   5     1033.52      985.79     64.18 o
   7   1   5       27.66      189.21     25.96 o
   8   1   5     1618.34     1620.41     74.80 o
   9   1   5      284.29      309.94     35.07 o
  10   1   5       98.57       97.63     22.53 o
  11   1   5        3.78        6.51     22.02 o
  12   1   5       18.67        9.03     10.95 o
 -15   2   5      321.43      326.23     31.59 o
 -14   2   5       22.48       13.95      5.86 o
 -13   2   5      568.58      544.24     25.86 o
 -12   2   5       35.79       27.59      7.54 o
 -11   2   5      151.84      157.09     13.10 o
 -10   2   5      119.68       94.98      8.21 o
  -9   2   5      574.10      553.88     18.29 o
  -8   2   5      284.26      300.51     11.61 o
  -7   2   5     3456.50     3421.72     35.49 o
  -6   2   5      312.17      335.44     11.88 o
  -5   2   5      474.55      524.01     12.19 o
  -4   2   5     3076.84     3477.94     31.26 o
  -3   2   5     2913.26     2891.68     38.45 o
  -2   2   5      770.72      825.92     30.18 o
  -1   2   5      137.95      153.70      8.97 o
   0   2   5      281.93      288.81     12.49 o
   1   2   5      368.26      384.77     24.46 o
   2   2   5     1307.24     1265.75     36.10 o
   3   2   5       13.52       12.68      4.47 o
   4   2   5      120.50      135.99     12.33 o
   5   2   5      382.25      381.46     23.23 o
   6   2   5      352.03      321.62     21.85 o
   7   2   5     6434.28     6238.95     98.13 o
   8   2   5       53.68       51.24     10.72 o
   9   2   5        7.98       21.72     11.84 o
  10   2   5       51.36       41.39     14.74 o
  11   2   5        0.39        3.99     12.52 o
  12   2   5      272.52      295.16     39.36 o
 -16   3   5       74.81       91.93     27.18 o
 -15   3   5        9.53       21.65     10.04 o
 -14   3   5       23.98        9.27      4.83 o
 -13   3   5       62.82       54.33      8.61 o
 -12   3   5      495.04      509.91     23.79 o
 -11   3   5     2728.62     2707.30     51.56 o
 -10   3   5      174.97      167.95     11.65 o
  -9   3   5      857.78      868.07     23.81 o
  -8   3   5        1.86        1.89      2.34 o
  -7   3   5      958.78      932.96     18.52 o
  -6   3   5       19.46       21.46      2.68 o
  -5   3   5     2125.46     2160.73     22.18 o
  -4   3   5     3373.20     3656.66     34.35 o
  -3   3   5       14.66       14.18      2.72 o
  -2   3   5     1958.29     2039.71     26.53 o
  -1   3   5      370.56      390.52     12.67 o
   0   3   5       28.28       14.61      5.77 o
   1   3   5       86.60       74.58     11.19 o
   2   3   5     1381.51     1355.18     37.27 o
   3   3   5        7.26       10.78      5.14 o
   4   3   5     1578.38     1576.21     39.51 o
   5   3   5      559.16      561.55     27.73 o
   6   3   5       64.66       72.23     10.74 o
   7   3   5    14904.03    14248.24    146.77 o
   8   3   5      448.13      447.77     22.53 o
   9   3   5       46.82       56.82     11.48 o
  10   3   5       34.36       21.93     12.29 o
  11   3   5       18.17       15.41      9.66 o
  12   3   5       55.96       54.65     17.90 o
 -16   4   5       10.54        0.79     10.49 o
 -15   4   5        1.75        3.26      7.51 o
 -14   4   5        7.96       -3.61      5.87 o
 -13   4   5      412.36      392.45     24.50 o
 -12   4   5     2105.03     2062.60     53.25 o
 -11   4   5       70.23       77.62      9.32 o
 -10   4   5     1545.16     1443.16     39.53 o
  -9   4   5      459.80      495.79     21.25 o
  -8   4   5      132.92      109.77     13.74 o
  -7   4   5       37.10       45.75      9.48 o
  -6   4   5       55.09       64.24      8.36 o
  -5   4   5      432.78      464.40     18.52 o
  -4   4   5      137.17      152.14      9.93 o
  -3   4   5      711.02      742.30     14.02 o
  -2   4   5      953.88     1002.83     18.59 o
  -1   4   5      862.37      913.47     20.64 o
   0   4   5     1984.79     2006.46     37.56 o
   1   4   5      222.35      221.72     18.14 o
   2   4   5     2769.49     2664.92     64.09 o
   3   4   5      114.15       87.36     10.47 o
   4   4   5      200.88      223.11     23.13 o
   5   4   5       33.72       30.09      9.56 o
   6   4   5      287.40      277.08     17.17 o
   7   4   5     2055.24     2117.04     47.68 o
   8   4   5      163.26      191.27     19.59 o
   9   4   5      112.90      102.67     20.86 o
  10   4   5        7.85       17.33     11.75 o
  11   4   5        0.05       -5.52     11.31 o
  12   4   5       34.14       24.83     25.96 o
 -16   5   5      175.26      193.70     26.76 o
 -15   5   5      121.95      139.70     30.59 o
 -14   5   5       63.02       64.61     13.72 o
 -13   5   5        0.17        3.93      6.10 o
 -12   5   5      290.35      245.21     18.51 o
 -11   5   5     1816.42     1836.42     42.25 o
 -10   5   5      926.67      901.09     27.78 o
  -9   5   5     2395.24     2400.89     45.60 o
  -8   5   5        8.83       10.53      3.38 o
  -7   5   5     1063.72     1021.05     41.06 o
  -6   5   5      140.42      151.48     12.74 o
  -5   5   5      201.66      200.96     12.58 o
  -4   5   5      387.18      370.59     16.73 o
  -3   5   5      558.84      614.57     16.53 o
  -2   5   5     1748.86     1808.07     24.83 o
  -1   5   5      672.36      670.79     21.00 o
   0   5   5      698.37      778.03     27.35 o
   1   5   5      980.27      870.79     35.87 o
   2   5   5      384.20      433.01     26.12 o
   3   5   5      586.61      540.88     25.21 o
   4   5   5      259.23      276.40     25.36 o
   5   5   5       94.23      175.12     17.33 o
   6   5   5     1331.94     1285.37     53.77 o
   7   5   5        5.35       24.21     10.36 o
   8   5   5      819.18      770.96     64.54 o
   9   5   5       81.29      103.03     21.75 o
  10   5   5      141.62      148.86     26.36 o
  11   5   5       33.29       18.46     11.57 o
  12   5   5       49.98       23.69     28.17 o
 -16   6   5       12.88       47.22     18.73 o
 -15   6   5       38.47       64.73     23.42 o
 -14   6   5      176.89      201.81     23.28 o
 -13   6   5        7.58       -7.63      5.09 o
 -12   6   5      230.59      207.27     16.73 o
 -11   6   5     1766.90     1724.92     44.97 o
 -10   6   5     3296.79     3510.76     53.86 o
  -9   6   5      430.50      428.46     14.94 o
  -8   6   5     1144.22     1063.03     36.70 o
  -7   6   5      129.33      128.47     15.30 o
  -6   6   5      447.88      625.20     26.95 o
  -5   6   5      220.42      227.74     13.66 o
  -4   6   5      324.69      324.79     16.10 o
  -3   6   5      174.05      215.33      6.70 o
  -2   6   5      329.23      394.60     12.42 o
  -1   6   5      390.43      430.84     19.49 o
   0   6   5     1696.34     1670.55     40.35 o
   1   6   5     4559.87     4328.33     67.41 o
   2   6   5      151.56      154.00     19.53 o
   3   6   5      171.60      216.23     16.21 o
   4   6   5      400.76      407.33     47.45 o
   5   6   5      356.78      311.72     27.14 o
   6   6   5        0.29       -1.30      5.84 o
   7   6   5      130.89      110.27     15.43 o
   8   6   5      125.82      129.75     39.39 o
   9   6   5        1.34       23.07     11.52 o
  10   6   5      449.98      489.83     46.42 o
  11   6   5        0.89        7.66     12.85 o
  12   6   5        4.63        8.63     18.65 o
 -15   7   5       20.11       12.82     13.00 o
 -14   7   5        0.00        9.96     11.51 o
 -13   7   5       75.30       61.24     13.73 o
 -12   7   5      516.75      516.83     26.00 o
 -11   7   5      904.49      906.71     26.30 o
 -10   7   5      636.63      591.21     18.19 o
  -9   7   5        2.66        1.76      1.87 o
  -8   7   5     9563.90     9312.58    135.73 o
  -7   7   5       34.18       34.81      9.15 o
  -6   7   5      275.10      295.52     18.96 o
  -5   7   5        2.04        2.50      2.18 o
  -4   7   5     1545.95     1752.75     53.78 o
  -3   7   5       11.70        5.07      1.65 o
  -2   7   5      232.86      221.19     14.29 o
  -1   7   5      847.04      872.27     27.89 o
   0   7   5     1909.67     2014.56     50.84 o
   1   7   5     2987.32     2959.95     67.46 o
   2   7   5      202.19      178.97     12.71 o
   3   7   5      269.19      252.49     15.36 o
   4   7   5      719.98      663.17     28.00 o
   5   7   5       66.37       49.73     11.47 o
   6   7   5        1.54       14.54      9.00 o
   7   7   5      158.45      174.50     24.36 o
   8   7   5      197.18      226.27     29.09 o
   9   7   5        6.31       19.32     18.33 o
  10   7   5       22.35       31.25     15.52 o
  11   7   5        0.88        3.58     10.33 o
  12   7   5       10.53        7.93     15.54 o
 -15   8   5        3.75       -1.22     10.62 o
 -14   8   5      389.08      329.47     47.00 o
 -13   8   5       81.05       61.23     18.33 o
 -12   8   5      143.56      161.09     14.57 o
 -11   8   5      170.15      169.71     11.45 o
 -10   8   5     3167.28     3075.16     52.78 o
  -9   8   5        0.11        1.10      1.68 o
  -8   8   5      613.85      587.46     28.13 o
  -7   8   5      253.51      227.18     20.68 o
  -6   8   5      717.79      695.71     35.14 o
  -5   8   5      315.38      289.37     22.98 o
  -4   8   5      267.20      244.48     24.74 o
  -3   8   5      176.40      167.23      5.96 o
  -2   8   5     2158.34     2322.25     46.35 o
  -1   8   5      855.20      928.28     33.90 o
   0   8   5     7167.67     7423.51     87.51 o
   1   8   5       21.65       38.65      8.29 o
   2   8   5      132.81      125.13      9.64 o
   3   8   5      367.22      404.48     17.52 o
   4   8   5      253.09      256.02     17.94 o
   5   8   5      418.87      384.92     44.56 o
   6   8   5      829.51      800.63     68.80 o
   7   8   5       38.23       46.13     14.70 o
   8   8   5      138.20      121.30     22.54 o
   9   8   5       49.48       65.66     17.17 o
  10   8   5      327.01      345.66     39.51 o
  11   8   5       86.67       82.92     22.14 o
  12   8   5        1.68       20.63     12.69 o
 -15   9   5       23.30       21.50     16.56 o
 -14   9   5       15.39       28.15     16.63 o
 -13   9   5       53.76       58.45     21.83 o
 -12   9   5      220.70      203.19     19.30 o
 -11   9   5       70.40       72.22      9.47 o
 -10   9   5        0.98        3.32      2.62 o
  -9   9   5      343.30      337.67     13.04 o
  -8   9   5     1226.71     1270.80     52.69 o
  -7   9   5      279.98      299.45     21.02 o
  -6   9   5      162.19      156.69     17.92 o
  -5   9   5       81.63       77.54     12.31 o
  -4   9   5      291.36      289.27     23.43 o
  -3   9   5      988.37      876.62     31.04 o
  -2   9   5       74.11       72.45      7.82 o
  -1   9   5      223.76      194.34     19.72 o
   0   9   5      193.15      219.99     12.91 o
   1   9   5       32.20       30.16      4.55 o
   2   9   5      468.37      445.62     16.87 o
   3   9   5       58.88       47.75      7.10 o
   4   9   5       80.26       92.50     11.15 o
   5   9   5       51.94       41.80     17.43 o
   6   9   5       79.75      137.39     29.64 o
   7   9   5      111.66      103.18     21.79 o
   8   9   5       95.64      133.14     26.54 o
   9   9   5       90.08       57.29     15.55 o
  10   9   5        0.37        0.62     10.63 o
  11   9   5      871.30      818.37     63.13 o
 -15  10   5        0.01       -0.09      8.04 o
 -14  10   5       36.20       23.47     18.56 o
 -13  10   5      234.51      251.09     40.42 o
 -12  10   5       11.39       -6.99     13.69 o
 -11  10   5       27.75        7.66      4.12 o
 -10  10   5      297.70      279.14     12.54 o
  -9  10   5     1252.40     1191.61     75.00 o
  -8  10   5        4.94        6.62      6.15 o
  -7  10   5      125.47      112.99     13.14 o
  -6  10   5       60.11       49.90      8.91 o
  -5  10   5       43.20       30.80     13.34 o
  -4  10   5       10.63        4.94      5.26 o
  -3  10   5     1230.62     1278.01     34.16 o
  -2  10   5        1.03        5.84      2.70 o
  -1  10   5       31.36       46.95      6.61 o
   0  10   5       93.08       95.03      8.73 o
   1  10   5        1.20       -0.50      2.98 o
   2  10   5     2266.70     2305.24     41.79 o
   3  10   5      867.51      900.22     33.05 o
   4  10   5      341.96      344.02     20.82 o
   5  10   5       33.10       33.40      8.53 o
   6  10   5      130.33      145.60     30.94 o
   7  10   5      319.30      286.35     37.99 o
   8  10   5        0.99        1.24      9.85 o
   9  10   5        1.65       -0.13      8.33 o
  10  10   5        2.98       -3.93      9.20 o
  11  10   5       53.61       48.44     17.34 o
 -15  11   5       43.78       29.01     18.65 o
 -14  11   5      111.57       83.67     25.51 o
 -13  11   5        7.73       -3.48     13.62 o
 -12  11   5      319.50      296.53     42.97 o
 -11  11   5       75.27       58.34      9.49 o
 -10  11   5      533.27      514.42     16.21 o
  -9  11   5       94.42       76.07     21.66 o
  -8  11   5      102.55      119.47     16.90 o
  -7  11   5      409.94      410.84     24.83 o
  -6  11   5      295.10      317.86     21.31 o
  -5  11   5     1469.33     1467.95     44.73 o
  -4  11   5      872.12      905.59     34.65 o
  -3  11   5       17.60       21.35      4.15 o
  -2  11   5      111.20       98.20      7.01 o
  -1  11   5       43.13       41.47      5.36 o
   0  11   5      509.92      538.23     21.03 o
   1  11   5       16.12        8.62      3.27 o
   2  11   5      239.84      267.45     16.17 o
   3  11   5        7.90       23.66      6.92 o
   4  11   5       81.45      116.92     12.53 o
   5  11   5      275.71      261.59     38.02 o
   6  11   5      342.36      364.25     48.23 o
   7  11   5      933.51      792.79     73.52 o
   8  11   5      146.65      174.72     36.99 o
   9  11   5      107.36      116.62     27.91 o
  10  11   5       47.35       74.92     21.79 o
  11  11   5       11.59        9.67     11.82 o
 -15  12   5       28.17       27.36     19.31 o
 -14  12   5        6.41       24.64     17.55 o
 -13  12   5      476.68      481.10     57.96 o
 -12  12   5      329.14      277.59     42.70 o
 -11  12   5        5.56       24.19     13.84 o
 -10  12   5     1410.41     1163.59     60.90 o
  -9  12   5      563.04      625.94     57.18 o
  -8  12   5       33.77       16.77      7.59 o
  -7  12   5      265.79      275.79     32.00 o
  -6  12   5        5.27        0.66      4.80 o
  -5  12   5       56.46       54.31      9.47 o
  -4  12   5      948.37      873.43     34.90 o
  -3  12   5      186.60      198.86      8.78 o
  -2  12   5      376.11      422.61     14.89 o
  -1  12   5       57.31       64.59      6.64 o
   0  12   5       16.04       24.34      4.73 o
   1  12   5       97.47       90.71      9.80 o
   2  12   5      492.27      480.45     21.89 o
   3  12   5       21.42       18.40      5.38 o
   4  12   5      852.53      863.37     45.50 o
   5  12   5        5.63        4.45      4.55 o
   6  12   5      181.70      244.46     39.99 o
   7  12   5        2.63       -2.55     10.39 o
   8  12   5       17.36       41.94     16.72 o
   9  12   5       53.60       64.43     17.91 o
  10  12   5        0.59       -4.85     13.45 o
  11  12   5       74.27       30.90     15.00 o
 -14  13   5        0.69        8.00     12.32 o
 -13  13   5      179.53      205.96     38.77 o
 -12  13   5      201.12      121.64     29.33 o
 -11  13   5       38.15       34.78     17.54 o
 -10  13   5       10.36        3.22      2.59 o
  -9  13   5        3.97       -2.21      8.76 o
  -8  13   5      657.62      578.05     37.21 o
  -7  13   5       26.63       16.25      7.85 o
  -6  13   5     2237.89     2160.25     69.65 o
  -5  13   5      120.24      124.88     14.19 o
  -4  13   5     1951.42     1798.94     49.67 o
  -3  13   5     3025.31     3037.89     36.18 o
  -2  13   5      441.40      417.70     15.26 o
  -1  13   5        0.27        6.58      3.22 o
   0  13   5       38.20       29.38      5.76 o
   1  13   5       98.19       82.43     10.94 o
   2  13   5        5.37        5.28      6.09 o
   3  13   5      149.69      131.50     12.13 o
   4  13   5      900.23      916.15     40.41 o
   5  13   5       43.89       35.77      8.73 o
   6  13   5      327.84      297.63     43.80 o
   7  13   5      431.64      442.84     55.99 o
   8  13   5       19.38       12.31     13.41 o
   9  13   5       10.76        3.42      9.09 o
  10  13   5       81.71       70.13     29.40 o
  11  13   5       17.50       -8.62     26.31 o
 -14  14   5      175.10      198.89     40.42 o
 -13  14   5      275.14      292.29     46.26 o
 -12  14   5      157.97      129.39     30.90 o
 -11  14   5       21.34       45.15     19.53 o
 -10  14   5      345.56      351.83     45.81 o
  -9  14   5        0.92      -12.53      8.36 o
  -8  14   5     1210.04     1177.87     53.80 o
  -7  14   5        1.90        0.87      5.94 o
  -6  14   5      240.04      247.03     24.68 o
  -5  14   5     1692.72     1622.80     61.23 o
  -4  14   5     4141.96     4130.37     58.11 o
  -3  14   5       67.30       60.52      6.24 o
  -2  14   5        0.84        2.55      2.94 o
  -1  14   5       49.51       49.26      7.78 o
   0  14   5      140.81      152.02     13.64 o
   1  14   5      137.62      138.75     13.92 o
   2  14   5       52.12       60.55     12.13 o
   3  14   5      484.72      487.48     23.16 o
   4  14   5      517.33      506.55     30.75 o
   5  14   5      211.52      231.85     20.52 o
   6  14   5      110.77      113.54     13.27 o
   7  14   5        0.56       -9.96     11.34 o
   8  14   5       37.43       74.53     26.18 o
   9  14   5        0.20        0.09      9.28 o
  10  14   5       96.43       71.87     21.38 o
 -14  15   5      114.42       72.82     26.81 o
 -13  15   5       48.06       99.08     29.65 o
 -12  15   5       12.05       54.56     23.89 o
 -11  15   5      725.17      716.80     68.85 o
 -10  15   5      141.73      145.53     31.24 o
  -9  15   5        6.14       -1.49      6.07 o
  -8  15   5      370.16      334.61     37.42 o
  -7  15   5     1512.30     1585.00     62.61 o
  -6  15   5     4022.04     3931.49     97.58 o
  -5  15   5       55.79       51.16      5.27 o
  -4  15   5      447.20      472.93     15.80 o
  -3  15   5        2.17        9.68      3.80 o
  -2  15   5        0.17        0.19      3.90 o
  -1  15   5      710.76      688.24     27.22 o
   0  15   5        2.62        3.09      5.12 o
   1  15   5      134.32      133.71     13.96 o
   2  15   5       79.93       73.87     11.12 o
   3  15   5      136.66      166.49     14.12 o
   4  15   5      296.16      308.92     24.52 o
   5  15   5      158.19      137.32     16.08 o
   6  15   5        5.68        8.07      4.92 o
   7  15   5      164.18      139.73     32.98 o
   8  15   5       49.01       52.88     21.12 o
   9  15   5      311.13      271.37     34.66 o
  10  15   5       84.06       89.98     23.19 o
 -14  16   5      121.07      142.03     35.86 o
 -13  16   5        1.47       -4.88     18.37 o
 -12  16   5      125.96      119.26     31.39 o
 -11  16   5      288.11      314.43     46.67 o
 -10  16   5        0.01       10.16     11.51 o
  -9  16   5      115.69       98.77     26.19 o
  -8  16   5       97.71       54.62     12.27 o
  -7  16   5       95.64       86.06     24.42 o
  -6  16   5      725.27      731.39     62.42 o
  -5  16   5     5599.61     5491.62    148.70 o
  -4  16   5        0.38        3.00      2.95 o
  -3  16   5     2249.94     2298.27     77.75 o
  -2  16   5      350.92      355.33     18.62 o
  -1  16   5      999.05     1032.37     34.09 o
   0  16   5      571.51      555.48     26.96 o
   1  16   5      218.89      236.63     18.86 o
   2  16   5      165.42      160.82     24.03 o
   3  16   5        3.15        2.17      5.39 o
   4  16   5      112.13       95.92     14.26 o
   5  16   5       21.57       14.82      7.47 o
   6  16   5      304.17      275.45     20.91 o
   7  16   5        6.24      -20.14     16.40 o
   8  16   5       52.84       36.84     20.36 o
   9  16   5       88.51       77.54     18.83 o
  10  16   5      703.89      799.07     62.13 o
 -13  17   5       91.40      127.93     35.35 o
 -12  17   5        4.76        2.84     11.68 o
 -11  17   5      116.35       81.92     25.58 o
 -10  17   5        1.11        2.34     11.14 o
  -9  17   5      177.73       96.45     25.48 o
  -8  17   5      553.29      527.11     56.82 o
  -7  17   5      346.67      360.45     46.06 o
  -6  17   5        1.80        2.01     11.66 o
  -5  17   5     1368.44     1253.84     27.18 o
  -4  17   5       31.95       32.86      9.38 o
  -3  17   5      750.45      810.96     26.61 o
  -2  17   5       89.99       96.82     19.87 o
  -1  17   5     1114.49     1107.90     36.40 o
   0  17   5     2689.60     2771.91     61.20 o
   1  17   5      156.42      161.10     18.09 o
   2  17   5      368.28      388.16     25.84 o
   3  17   5      398.76      379.45     24.91 o
   4  17   5       11.21       11.99      6.12 o
   5  17   5        8.21       -0.43      5.00 o
   6  17   5       22.87       26.97     17.98 o
   7  17   5       12.39       30.96     18.18 o
   8  17   5       10.75       -6.12     14.28 o
   9  17   5        8.51       18.11     18.37 o
  10  17   5       64.07       87.26     22.48 o
 -13  18   5        0.64        9.67     15.38 o
 -12  18   5      107.22      142.86     35.06 o
 -11  18   5        0.30       -0.08     12.24 o
 -10  18   5      210.87      201.23     38.56 o
  -9  18   5      239.27      177.69     36.05 o
  -8  18   5     1222.78     1164.25     85.31 o
  -7  18   5       71.44       54.06      6.94 o
  -6  18   5      115.33      105.07     14.68 o
  -5  18   5      130.44      138.65      9.87 o
  -4  18   5        3.23       -4.05      3.37 o
  -3  18   5      310.65      319.23     17.63 o
  -2  18   5        5.47        8.54      4.38 o
  -1  18   5      290.90      305.40     19.85 o
   0  18   5     1525.82     1457.81     45.56 o
   1  18   5        5.03        0.79      5.70 o
   2  18   5      150.46      129.38     16.60 o
   3  18   5     1053.24     1115.85     57.01 o
   4  18   5      392.64      366.10     24.56 o
   5  18   5       75.90       78.15     13.27 o
   6  18   5      400.11      399.07     52.80 o
   7  18   5      160.04      166.40     37.22 o
   8  18   5        4.85       -0.65     12.77 o
   9  18   5        2.90       57.27     25.53 o
  10  18   5      111.30      127.18     38.69 o
 -13  19   5        6.88       -1.96      9.16 o
 -12  19   5       13.40        1.84     12.21 o
 -11  19   5        1.56      -26.26     17.51 o
 -10  19   5      338.91      335.63     49.52 o
  -9  19   5      231.98      170.38     35.50 o
  -8  19   5        9.64       25.47     15.40 o
  -7  19   5      131.80      151.66     31.92 o
  -6  19   5     1294.49     1040.96     79.73 o
  -5  19   5      239.87      218.00     13.36 o
  -4  19   5       54.29       82.72      9.16 o
  -3  19   5      290.93      288.91     17.76 o
  -2  19   5        0.19        2.13      4.61 o
  -1  19   5      128.63      107.58     13.29 o
   0  19   5      152.74      153.97     15.50 o
   1  19   5       41.10       40.39      9.25 o
   2  19   5       93.81       97.91     17.62 o
   3  19   5     2389.11     2371.17     84.05 o
   4  19   5       82.03      110.70     14.25 o
   5  19   5      491.05      485.49     31.58 o
   6  19   5      179.37      217.29     39.82 o
   7  19   5        0.49       -6.88     16.14 o
   8  19   5        4.57       -1.23     16.42 o
   9  19   5        3.64        9.24     14.83 o
 -12  20   5       28.44       50.70     20.93 o
 -11  20   5       27.83       31.34     19.09 o
 -10  20   5        5.28       -8.05     16.84 o
  -9  20   5        0.00       13.85     18.05 o
  -8  20   5       29.87       23.52     14.90 o
  -7  20   5        0.22       -7.00     13.21 o
  -6  20   5     1540.59     1461.57     96.00 o
  -5  20   5      244.42      258.39     19.90 o
  -4  20   5       29.55       20.13      4.94 o
  -3  20   5      412.91      387.10     21.18 o
  -2  20   5      775.75      726.03     30.38 o
  -1  20   5       38.40       56.30     13.68 o
   0  20   5     1394.10     1474.54     47.82 o
   1  20   5      157.76      157.53     16.81 o
   2  20   5       16.76       14.91     15.41 o
   3  20   5        5.52       10.45      9.54 o
   4  20   5      709.71      750.91     36.38 o
   5  20   5     1387.19     1345.95     53.23 o
   6  20   5       56.78       68.80     23.96 o
   7  20   5      204.67      176.62     40.50 o
   8  20   5       38.90       25.16     15.55 o
   9  20   5       79.39       50.59     20.48 o
 -12  21   5       52.40       36.42     15.63 o
 -11  21   5        4.64       -4.46     13.64 o
 -10  21   5      171.76      171.67     36.49 o
  -9  21   5        5.74        4.87     15.03 o
  -8  21   5        0.78       -8.17     10.11 o
  -7  21   5      207.73      194.95     37.40 o
  -6  21   5      176.17      227.73     40.85 o
  -5  21   5        1.88        3.97      5.53 o
  -4  21   5      491.15      447.34     38.63 o
  -3  21   5     1007.99     1073.01     45.20 o
  -2  21   5      123.02      111.30     16.03 o
  -1  21   5       77.40       63.78     10.75 o
   0  21   5      176.48      224.63     19.71 o
   1  21   5       53.62       54.04     17.56 o
   2  21   5      560.83      649.42     44.13 o
   3  21   5       72.57       76.49     17.32 o
   4  21   5      924.05      931.38     42.49 o
   5  21   5        0.53       16.86     16.75 o
   6  21   5      151.77      164.37     38.05 o
   7  21   5      194.22      178.23     39.87 o
   8  21   5      455.61      435.63     61.49 o
   9  21   5       36.76       49.47     26.81 o
 -11  22   5      173.70      195.09     41.72 o
 -10  22   5      250.66      342.90     52.29 o
  -9  22   5      150.92      206.12     40.50 o
  -8  22   5        6.50        2.34     10.96 o
  -7  22   5      541.06      551.33     62.81 o
  -6  22   5      155.36      139.78     32.71 o
  -5  22   5        1.02       -1.87      5.44 o
  -4  22   5       37.53       37.58     12.44 o
  -3  22   5      374.76      357.37     27.76 o
  -2  22   5      329.45      329.61     21.86 o
  -1  22   5      178.01      195.57     17.92 o
   0  22   5       64.11       67.96     14.21 o
   1  22   5      167.73      170.63     33.94 o
   2  22   5      494.01      550.86     41.45 o
   3  22   5      237.27      223.46     27.46 o
   4  22   5     1056.62     1072.00     61.57 o
   5  22   5      372.46      387.24     53.18 o
   6  22   5      545.78      527.63     63.59 o
   7  22   5      172.01      233.27     45.15 o
   8  22   5       94.28      156.08     38.58 o
 -10  23   5       54.35       93.33     30.78 o
  -9  23   5      108.48      184.40     38.85 o
  -8  23   5        0.92       15.50     14.98 o
  -7  23   5      302.95      296.51     48.28 o
  -6  23   5        2.13       -0.89     13.67 o
  -5  23   5        0.63        2.92     14.11 o
  -4  23   5       18.27       29.70      9.38 o
  -3  23   5     1292.42     1255.41     52.72 o
  -2  23   5       67.17       65.82     19.19 o
  -1  23   5     1076.25      936.15     90.33 o
   0  23   5      275.53      297.91     29.23 o
   1  23   5        8.09        1.84     19.05 o
   2  23   5     1086.03     1009.32     56.66 o
   3  23   5      252.20      191.91     25.43 o
   4  23   5      346.03      314.76     34.40 o
   5  23   5       70.22       52.35     22.89 o
   6  23   5        0.01       17.14     16.72 o
   7  23   5       50.30       87.60     30.44 o
   8  23   5      279.79      288.86     52.94 o
 -10  24   5       31.99        0.49     11.00 o
  -9  24   5        0.78      -13.59     16.06 o
  -8  24   5       30.18       13.60     15.77 o
  -7  24   5       17.94       17.97     13.00 o
  -6  24   5        1.11       -4.64     14.92 o
  -5  24   5        5.38       25.37     16.03 o
  -4  24   5        5.69        3.73      9.06 o
  -3  24   5      470.48      468.85     33.34 o
  -2  24   5      199.43      196.57     23.13 o
  -1  24   5       13.48        6.62      8.86 o
   0  24   5      600.31      589.11     41.34 o
   1  24   5      151.26      157.53     22.30 o
   2  24   5      252.02      289.72     31.41 o
   3  24   5        5.17       12.01     11.08 o
   4  24   5      253.04      220.85     29.73 o
   5  24   5      221.17      251.76     43.38 o
   6  24   5        5.75        5.07     12.47 o
   7  24   5       52.24       64.96     27.67 o
  -9  25   5        0.22      -25.01     18.65 o
  -8  25   5       25.69       51.62     25.63 o
  -7  25   5       12.21       10.98     11.50 o
  -6  25   5       87.38      128.81     32.47 o
  -5  25   5        1.95        9.78     13.45 o
  -4  25   5      198.17      155.85     36.11 o
  -3  25   5       72.34       50.14     12.22 o
  -2  25   5      958.85      938.04     49.77 o
  -1  25   5        0.92      -13.78     21.67 o
   0  25   5      499.04      543.04     66.40 o
   1  25   5        8.05       23.92     12.18 o
   2  25   5        3.54       -1.13      8.81 o
   3  25   5      633.38      656.61     48.85 o
   4  25   5       16.19       16.39     30.46 o
   5  25   5       79.15       91.14     22.28 o
   6  25   5       65.72       65.99     24.94 o
  -8  26   5      483.16      637.21     73.98 o
  -7  26   5        1.81      -12.66     15.85 o
  -6  26   5      743.02     1067.85     92.63 o
  -5  26   5       18.70       26.81     18.85 o
  -4  26   5       27.22       37.31     22.61 o
  -3  26   5       16.92      -10.84     13.77 o
  -2  26   5      465.41      459.60     36.30 o
  -1  26   5      170.88      239.04     26.86 o
   0  26   5        2.13       -5.78      7.42 o
   1  26   5      254.53      266.39     30.23 o
   2  26   5       39.54       19.28     11.15 o
   3  26   5      223.52      139.86     24.01 o
   4  26   5       20.73       24.29     18.11 o
   5  26   5      450.15      517.38     47.25 o
   6  26   5      349.80      438.41     60.86 o
  -7  27   5        0.95       -8.07     21.87 o
  -6  27   5      227.81      220.36     44.11 o
  -5  27   5        3.96       -7.83     16.71 o
  -4  27   5       18.00       -0.84     12.06 o
  -3  27   5      388.20      543.13     67.21 o
  -2  27   5      692.03      604.09     70.25 o
  -1  27   5      221.01      244.34     27.55 o
   0  27   5       61.41       93.98     19.11 o
   1  27   5      410.79      468.06     61.37 o
   2  27   5       17.74       23.70     13.55 o
   3  27   5       80.63       95.86     24.70 o
   4  27   5      130.30       69.34     17.11 o
   5  27   5        0.39       -0.36     14.31 o
  -5  28   5        0.13       22.72     16.38 o
  -4  28   5      137.87      244.37     46.71 o
  -3  28   5      403.07      531.30     67.53 o
  -2  28   5      271.54      308.17     51.84 o
  -1  28   5       51.96        8.82     13.07 o
   0  28   5        0.73      -10.09      9.00 o
   1  28   5      171.86      201.31     27.45 o
   2  28   5       75.30       88.21     18.50 o
   3  28   5        0.57      -13.74     14.36 o
   4  28   5        9.47       13.48     13.76 o
  -3  29   5       55.08       78.03     29.26 o
  -2  29   5        0.02       -5.12     14.37 o
  -1  29   5       63.99       38.77     24.59 o
   0  29   5      122.47      238.02     47.33 o
   1  29   5        6.58       14.20     11.04 o
   2  29   5        9.82        6.49     12.59 o
   3  29   5        9.43       38.91     18.24 o
 -15   0   6      132.17       89.69     26.13 o
 -14   0   6      793.62      796.61     70.69 o
 -13   0   6        0.00       10.59      7.96 o
 -12   0   6      111.18      157.87     19.39 o
 -11   0   6       24.78       -4.58      8.95 o
 -10   0   6     6621.64     6717.16    164.66 o
  -9   0   6       49.34       38.68      6.83 o
  -8   0   6      588.75      570.85     22.72 o
  -7   0   6       57.52       54.40     13.13 o
  -6   0   6     1776.96     1921.08     37.85 o
  -5   0   6     2754.43     2773.93     54.93 o
  -4   0   6      133.09      124.79      9.93 o
  -3   0   6      256.27      316.04     25.55 o
  -2   0   6      900.96      944.52     55.29 o
  -1   0   6     3930.83     4035.84     87.46 o
   0   0   6       70.04       99.74     13.34 o
   1   0   6     1689.79     1615.86     53.78 o
   2   0   6       25.26       25.21     11.45 o
   3   0   6      616.31      602.07     36.67 o
   4   0   6      651.68      628.79     57.26 o
   5   0   6       33.51       14.45     11.67 o
   6   0   6      724.79      730.29     68.11 o
   7   0   6        0.66       12.32      8.43 o
   8   0   6      517.29      614.35     44.47 o
   9   0   6      401.87      458.44     62.97 o
  10   0   6     1700.42     1622.55    122.97 o
  11   0   6       15.84       84.14     34.05 o
 -15   1   6       47.48       53.68     14.63 o
 -14   1   6      108.30      116.96     15.26 o
 -13   1   6       11.96       12.19      4.64 o
 -12   1   6     1153.33     1127.07     35.04 o
 -11   1   6      107.79       91.94     10.79 o
 -10   1   6      262.97      245.22     13.01 o
  -9   1   6      157.57      136.37      8.32 o
  -8   1   6     2384.03     2343.08     32.02 o
  -7   1   6        3.01        5.42      2.45 o
  -6   1   6     1472.78     1482.71     23.21 o
  -5   1   6      134.38      147.82      7.41 o
  -4   1   6     2322.53     2320.60     29.40 o
  -3   1   6       30.00       18.39      3.81 o
  -2   1   6     1607.73     1759.65     35.12 o
  -1   1   6        2.12       54.59      7.15 o
   0   1   6      638.47      691.66     23.91 o
   1   1   6     1402.00     1521.52     51.82 o
   2   1   6      213.69      167.49     19.34 o
   3   1   6       53.16       29.95     11.68 o
   4   1   6        7.91        7.95      7.95 o
   5   1   6      748.12      728.85     35.13 o
   6   1   6     1209.07     1115.03     44.82 o
   7   1   6     1309.72     1270.94     57.84 o
   8   1   6       81.46       76.74     13.58 o
   9   1   6      417.12      379.23     44.97 o
  10   1   6      881.34      864.01     63.51 o
  11   1   6     1169.48     1162.42     75.93 o
 -15   2   6        3.35        7.13      8.04 o
 -14   2   6      147.49      154.93     17.78 o
 -13   2   6       38.89       31.22      6.61 o
 -12   2   6      167.97      174.23     13.95 o
 -11   2   6      279.56      307.54     16.16 o
 -10   2   6     1512.98     1504.86     30.92 o
  -9   2   6      154.69      128.54      8.02 o
  -8   2   6      593.03      585.02     15.58 o
  -7   2   6        1.07        0.30      2.05 o
  -6   2   6      631.10      625.69     14.62 o
  -5   2   6        2.67        1.05      2.10 o
  -4   2   6      354.33      307.61     12.17 o
  -3   2   6       78.80       66.46      6.05 o
  -2   2   6     3348.80     3438.18     43.74 o
  -1   2   6     1453.12     1555.96     30.25 o
   0   2   6        7.99        8.09      3.48 o
   1   2   6       81.66      104.58     20.19 o
   2   2   6        6.07       16.12      5.34 o
   3   2   6      179.00      165.87     13.66 o
   4   2   6       26.53       19.84      7.26 o
   5   2   6      208.42      217.23     19.69 o
   6   2   6      200.40      220.49     25.98 o
   7   2   6      215.03      224.84     21.65 o
   8   2   6        7.47       12.09     11.43 o
   9   2   6      392.40      393.01     41.30 o
  10   2   6     1105.52     1013.06    102.20 o
  11   2   6       22.83       33.45     19.35 o
 -15   3   6       40.15       35.29     18.74 o
 -14   3   6        2.15       -7.83      6.36 o
 -13   3   6       50.00       53.70     10.74 o
 -12   3   6       49.85       46.34      7.62 o
 -11   3   6     2013.16     1968.22     43.20 o
 -10   3   6       28.02       22.74      4.74 o
  -9   3   6      109.32      118.13      7.80 o
  -8   3   6        0.00        1.87      1.89 o
  -7   3   6       50.69       74.73      4.95 o
  -6   3   6      821.29      793.52     14.77 o
  -5   3   6       38.10       31.61      4.10 o
  -4   3   6      810.55      894.06     19.25 o
  -3   3   6      402.71      427.57     12.82 o
  -2   3   6      488.48      513.01     15.10 o
  -1   3   6      823.64      827.28     22.77 o
   0   3   6      419.18      462.19     19.61 o
   1   3   6       49.45       34.27     12.26 o
   2   3   6      807.74      785.29     27.62 o
   3   3   6      204.57      191.28     21.01 o
   4   3   6      109.70       86.90     12.56 o
   5   3   6       46.05       51.83     10.61 o
   7   3   6     2358.51     2288.79     67.28 o
   8   3   6      175.85      155.41     25.20 o
   9   3   6       74.02       69.69     23.54 o
  10   3   6      797.37      778.66     60.45 o
  11   3   6       70.65       43.98     15.50 o
 -15   4   6       46.18       56.64     12.80 o
 -14   4   6       24.12       28.56      9.17 o
 -13   4   6       33.30       17.01      6.66 o
 -12   4   6       37.31       26.57     14.70 o
 -11   4   6      294.07      260.63     14.31 o
 -10   4   6      390.63      347.05     16.60 o
  -9   4   6      175.10      218.44     12.05 o
  -8   4   6       95.08       79.86     12.23 o
  -7   4   6     1374.52     1425.92     36.10 o
  -6   4   6        0.42       -1.66      3.58 o
  -5   4   6       68.60       55.92      7.31 o
  -4   4   6      330.56      349.69      9.81 o
  -3   4   6     1891.07     2041.96     27.47 o
  -2   4   6       36.55       46.31      4.68 o
  -1   4   6      403.62      455.57     18.05 o
   0   4   6     1560.76     1618.40     36.57 o
   1   4   6     1097.81     1102.01     36.87 o
   2   4   6        0.55        4.64      4.05 o
   3   4   6       44.73       43.19      7.38 o
   4   4   6       96.12      114.06     14.29 o
   5   4   6     1215.06     1220.47     46.34 o
   6   4   6        0.10       17.01      7.42 o
   7   4   6      205.60      275.47     31.95 o
   8   4   6       27.46       35.12     14.61 o
   9   4   6        4.19       -6.22     10.58 o
  10   4   6      323.94      273.72     36.07 o
  11   4   6      208.42      156.74     66.28 o
 -15   5   6       46.21       29.81     12.18 o
 -14   5   6       65.40       82.20     13.27 o
 -13   5   6       23.86        9.27      5.96 o
 -12   5   6       66.46       44.91      7.58 o
 -11   5   6      201.77      198.56     13.18 o
 -10   5   6      659.32      636.23     21.95 o
  -9   5   6     8452.75     7934.05    212.34 o
  -8   5   6     1735.52     1672.89    126.40 o
  -7   5   6      226.34      200.65     19.86 o
  -6   5   6      107.98      109.91     16.68 o
  -5   5   6        0.19        0.38      3.34 o
  -4   5   6       85.83       87.48      4.42 o
  -3   5   6      987.81     1013.63     20.26 o
  -2   5   6      381.95      393.03     15.35 o
  -1   5   6     4177.43     4257.82     54.87 o
   0   5   6       10.68       24.22      5.37 o
   1   5   6      307.16      343.92     18.20 o
   2   5   6       29.36       33.48      6.59 o
   3   5   6      218.84      194.96     16.37 o
   4   5   6      202.45      224.80     23.80 o
   5   5   6       71.97       77.44     15.10 o
   6   5   6      434.48      402.41     44.24 o
   7   5   6      361.13      361.65     35.97 o
   8   5   6      778.41      765.89     58.34 o
   9   5   6       53.17       55.11     17.31 o
  10   5   6      339.65      334.96     45.45 o
  11   5   6      110.42       68.06     33.49 o
 -15   6   6      307.39      318.46     57.46 o
 -14   6   6       73.00       89.63     14.07 o
 -13   6   6       32.00       27.66     31.42 o
 -12   6   6      348.99      323.10     39.43 o
 -11   6   6       43.78       47.46      6.87 o
 -10   6   6       39.48       49.18      5.45 o
  -9   6   6      277.50      273.01     37.84 o
  -8   6   6     1105.01     1109.31     46.89 o
  -7   6   6      103.55       82.76     13.40 o
  -6   6   6     2661.89     2600.83     58.19 o
  -5   6   6        0.05        1.99      3.14 o
  -4   6   6      430.85      454.89     26.20 o
  -3   6   6     1565.80     1677.72     25.22 o
  -2   6   6      108.38       98.37      7.85 o
  -1   6   6     1652.11     1612.27     33.80 o
   0   6   6      116.69      127.77     11.04 o
   1   6   6     2013.31     1965.69     43.30 o
   2   6   6       85.88       91.10     10.73 o
   3   6   6      211.21      246.47     24.36 o
   4   6   6      217.86      224.97     42.04 o
   5   6   6      354.43      304.79     30.80 o
   6   6   6     2366.58     3201.91    115.47 o
   7   6   6      281.24      247.78     30.28 o
   8   6   6      197.53      241.30     32.12 o
   9   6   6        0.15        4.83      9.46 o
  10   6   6        4.91       -7.48     11.94 o
  11   6   6      480.91      386.95     44.55 o
 -15   7   6       26.34       57.80     21.91 o
 -14   7   6       33.92        2.71      8.01 o
 -13   7   6       27.16        9.62      7.71 o
 -12   7   6       14.75       10.27      9.92 o
 -11   7   6      566.59      517.01     20.06 o
 -10   7   6        2.93        1.97      4.78 o
  -9   7   6        0.98        1.69      5.65 o
  -8   7   6     1663.02     1674.81     88.61 o
  -7   7   6      475.10      440.50     29.63 o
  -6   7   6       77.87       53.99      9.24 o
  -5   7   6      536.23      586.18     28.06 o
  -4   7   6      616.46      649.41     30.08 o
  -3   7   6      213.87      227.79      9.10 o
  -2   7   6       13.33       15.98      3.44 o
  -1   7   6      377.61      383.56     24.98 o
   0   7   6       12.30       12.97      4.03 o
   1   7   6      937.95      940.97     32.85 o
   2   7   6      540.32      529.09     23.45 o
   3   7   6      122.98      123.18     15.89 o
   4   7   6       69.28       80.28     12.96 o
   5   7   6      139.51      184.63     33.56 o
   6   7   6     1636.65     1622.06     73.02 o
   7   7   6      746.63      739.75     51.57 o
   8   7   6      147.26      123.96     23.11 o
   9   7   6      323.39      291.59     36.08 o
  10   7   6      331.74      333.59     40.24 o
  11   7   6        4.54        1.13     11.43 o
 -15   8   6      129.68      195.59     36.76 o
 -14   8   6       15.96        8.52     10.93 o
 -13   8   6      653.77      680.16     42.54 o
 -12   8   6       21.33       20.03      9.72 o
 -11   8   6      906.26      884.61     46.41 o
 -10   8   6      515.31      485.81     33.67 o
  -9   8   6     1233.24     1239.22     43.49 o
  -8   8   6      409.10      405.68     26.51 o
  -7   8   6      717.33      725.20     31.55 o
  -6   8   6      898.10      820.97     33.87 o
  -5   8   6     1237.61     1129.34     47.85 o
  -4   8   6      200.32      169.54     18.81 o
  -3   8   6      211.70      218.71      8.64 o
  -2   8   6       25.19       29.87      4.35 o
  -1   8   6      146.63      175.38     17.31 o
   0   8   6      359.37      382.08     19.39 o
   1   8   6      413.70      495.95     20.27 o
   2   8   6      841.69      809.30     39.26 o
   3   8   6       17.04       18.60      7.71 o
   4   8   6      858.19      837.66     52.63 o
   5   8   6      366.94      345.62     45.80 o
   6   8   6       78.25      108.90     20.30 o
   7   8   6      222.94      249.68     30.85 o
   8   8   6      129.93      139.89     24.61 o
   9   8   6      111.48      102.12     28.97 o
  10   8   6       21.54        5.27     12.63 o
  11   8   6       83.55      110.07     33.75 o
 -15   9   6        0.27       10.81     13.73 o
 -14   9   6        0.05       -0.07      7.82 o
 -13   9   6      676.96      639.66     62.07 o
 -12   9   6        5.98        2.46      7.16 o
 -11   9   6     1406.05     1382.34     58.51 o
 -10   9   6       27.75       21.05      8.48 o
  -9   9   6     1081.00      939.95     46.40 o
  -8   9   6      300.03      303.44     21.54 o
  -7   9   6     2618.12     2687.46     62.63 o
  -6   9   6      438.06      435.02     24.98 o
  -5   9   6     1668.79     1724.53     58.18 o
  -4   9   6      155.07      135.04     17.43 o
  -3   9   6      213.62      249.00      9.72 o
  -2   9   6     1157.57     1171.85     28.71 o
  -1   9   6      756.70      821.13     25.42 o
   0   9   6        3.24       20.75      5.57 o
   1   9   6       99.99      117.65     11.48 o
   2   9   6       20.59       27.12      8.43 o
   3   9   6       13.44       53.97     10.86 o
   4   9   6      753.54      766.88     39.02 o
   5   9   6      167.77      211.47     36.22 o
   6   9   6       15.47      165.88     34.39 o
   7   9   6       12.40       31.44     13.29 o
   8   9   6      388.07      327.10     36.98 o
   9   9   6      159.92      161.47     27.12 o
  10   9   6      423.82      395.00     44.23 o
 -15  10   6        4.45      -16.53     13.45 o
 -14  10   6      254.34      311.24     46.19 o
 -13  10   6        7.02       18.34     14.43 o
 -12  10   6        2.34       46.45     18.71 o
 -11  10   6       66.49      102.20     25.25 o
 -10  10   6      128.23      125.23     25.44 o
  -9  10   6      238.57      187.51     30.73 o
  -8  10   6       28.58       41.33     15.32 o
  -7  10   6       18.27       39.27     10.38 o
  -6  10   6      544.89      546.53     34.23 o
  -5  10   6     2122.11     2109.81     55.18 o
  -4  10   6      441.38      474.54     26.29 o
  -3  10   6      460.45      471.25     14.18 o
  -2  10   6      518.71      584.58     23.39 o
  -1  10   6      127.56      119.92     10.44 o
   0  10   6      688.31      634.55     24.96 o
   1  10   6      424.99      416.88     23.85 o
   2  10   6       48.87       74.24     12.67 o
   3  10   6      790.88      815.31     40.21 o
   4  10   6      827.11      862.43     41.36 o
   5  10   6        0.36       17.18     12.46 o
   6  10   6       44.22       42.66     21.09 o
   7  10   6      570.83      616.78     48.32 o
   8  10   6       15.29       31.19     13.09 o
   9  10   6      192.02      205.37     31.22 o
  10  10   6       12.87       11.03     13.85 o
 -15  11   6       43.06       53.15     20.81 o
 -14  11   6       12.63       -7.36     10.68 o
 -13  11   6      270.81      329.07     46.66 o
 -12  11   6       50.69      174.11     39.47 o
 -11  11   6      560.57      540.64     55.41 o
 -10  11   6      142.44      117.77     26.22 o
  -9  11   6     5013.14     4710.44    152.65 o
  -8  11   6       55.57       48.37     16.79 o
  -7  11   6      421.83      518.92     48.74 o
  -6  11   6        0.28       -1.89      5.97 o
  -5  11   6      106.64       88.72     15.00 o
  -4  11   6      145.11      165.70     24.87 o
  -3  11   6      249.79      248.83     14.21 o
  -2  11   6      144.43      137.61     11.89 o
  -1  11   6      624.08      619.46     25.25 o
   0  11   6       16.91       29.45      9.54 o
   1  11   6      310.30      336.40     18.44 o
   2  11   6     1404.08     1464.77     39.77 o
   3  11   6      400.61      384.01     23.48 o
   4  11   6      176.46      176.47     19.37 o
   5  11   6       32.85       27.47      8.57 o
   6  11   6       90.37       87.39     24.54 o
   7  11   6      602.88      580.16     47.04 o
   8  11   6      190.87      196.79     28.65 o
   9  11   6       24.04       17.94     10.84 o
  10  11   6       55.20       26.41     16.26 o
 -14  12   6        0.31       13.53     14.59 o
 -13  12   6       56.21       67.46     24.33 o
 -12  12   6       34.31       32.92     16.34 o
 -11  12   6       24.08       30.90     16.65 o
 -10  12   6      125.32       77.32     21.65 o
  -9  12   6       45.23       61.97     20.41 o
  -8  12   6       52.03       50.55     17.38 o
  -7  12   6       61.82       85.37     22.33 o
  -6  12   6      197.77      182.04     29.81 o
  -5  12   6        0.05        2.50      8.24 o
  -4  12   6      935.10      922.84     45.83 o
  -3  12   6      900.76      909.87     25.01 o
  -2  12   6        2.57        3.97      3.84 o
  -1  12   6       54.75       53.35     22.65 o
   0  12   6      113.29      118.74     11.22 o
   1  12   6      244.02      267.90     16.74 o
   2  12   6      147.67      157.14     13.59 o
   3  12   6       30.20       51.43      9.43 o
   4  12   6      127.51      107.65     15.10 o
   5  12   6        9.12        2.77      5.01 o
   6  12   6       76.20       88.39     27.05 o
   7  12   6       37.40       32.53     17.41 o
   8  12   6      174.00      127.58     23.19 o
   9  12   6        0.73      -15.01     13.40 o
  10  12   6        9.34        8.91      9.96 o
 -14  13   6       14.41       65.40     23.36 o
 -13  13   6        4.43       15.75     14.25 o
 -12  13   6       46.97       51.93     21.21 o
 -11  13   6       24.26       13.62     10.81 o
 -10  13   6       20.33       34.72     17.81 o
  -9  13   6       47.50       72.90     21.98 o
  -8  13   6     2010.46     1697.12     93.55 o
  -7  13   6       85.89       90.58     22.46 o
  -6  13   6     2714.09     2622.78    111.61 o
  -5  13   6       68.52       63.37     19.68 o
  -4  13   6     1575.02     1589.35     86.68 o
  -3  13   6     2053.65     2112.64     43.52 o
  -2  13   6      587.01      582.47     28.07 o
  -1  13   6      185.47      177.88     13.84 o
   0  13   6      238.41      233.96     15.31 o
   1  13   6       74.16       73.15      8.91 o
   2  13   6        0.16        0.67      3.89 o
   3  13   6        4.50        7.41      6.11 o
   4  13   6       60.32       58.83     12.06 o
   5  13   6      373.00      362.74     27.36 o
   6  13   6       37.46       27.22     13.55 o
   7  13   6       26.97       20.18     13.46 o
   8  13   6       28.63       65.82     18.19 o
   9  13   6        4.30        0.27     11.96 o
  10  13   6       11.89      -13.90     18.73 o
 -14  14   6        2.01       23.20     17.79 o
 -13  14   6       72.52       63.58     23.04 o
 -12  14   6       55.88       56.94     21.49 o
 -11  14   6       46.58       48.52     19.62 o
 -10  14   6      279.58      280.60     41.12 o
  -9  14   6        3.51        9.16      8.17 o
  -8  14   6        0.17        8.05     11.31 o
  -7  14   6      457.73      401.70     46.39 o
  -6  14   6        4.67       21.35     14.61 o
  -5  14   6      586.21      548.90     53.03 o
  -4  14   6      995.04     1017.07     70.75 o
  -3  14   6      915.62      919.45     30.41 o
  -2  14   6     1236.64     1282.32     32.86 o
  -1  14   6     1607.02     1680.69     42.56 o
   0  14   6       35.23       36.77      8.09 o
   1  14   6        0.00       -5.80      4.14 o
   2  14   6       11.00        2.41      4.10 o
   3  14   6       33.50       34.98     11.83 o
   4  14   6       29.02       23.44      9.00 o
   5  14   6        1.64       16.95      7.19 o
   6  14   6      735.80      617.29     65.58 o
   7  14   6      140.05      136.20     32.72 o
   8  14   6        0.39        9.81     24.52 o
   9  14   6       16.00       37.89     14.70 o
  10  14   6        0.13      -10.81     21.05 o
 -14  15   6       53.24       22.97     15.25 o
 -13  15   6        5.24       14.71     13.56 o
 -12  15   6       53.42       19.64      9.58 o
 -11  15   6      644.23      640.80     65.17 o
 -10  15   6        3.72      -22.36     14.91 o
  -9  15   6        3.71       23.86     16.87 o
  -8  15   6       35.63       74.52     21.41 o
  -7  15   6      578.50      507.91     52.72 o
  -6  15   6      361.28      379.30     44.91 o
  -5  15   6      230.33      245.45     36.76 o
  -4  15   6      559.61      501.18     36.15 o
  -3  15   6      642.76      700.12     21.31 o
  -2  15   6      565.44      587.54     23.05 o
  -1  15   6        8.36        8.68      4.95 o
   0  15   6     1759.19     1848.61     49.44 o
   1  15   6       65.33       77.33     10.06 o
   2  15   6      103.29       95.26     11.23 o
   3  15   6      127.41      133.16     15.37 o
   4  15   6      893.62      908.30     44.47 o
   5  15   6      124.62      152.84     17.95 o
   6  15   6        2.04       -3.65     12.54 o
   7  15   6      436.57      456.30     59.41 o
   8  15   6      113.57       73.95     26.25 o
   9  15   6      315.50      353.41     55.56 o
 -13  16   6      191.25      247.93     43.25 o
 -12  16   6       13.30       24.10     15.13 o
 -11  16   6      164.47      164.91     34.46 o
 -10  16   6        1.11       20.82     15.53 o
  -9  16   6      182.04      139.04     30.79 o
  -8  16   6       18.77       21.42     15.89 o
  -7  16   6      319.52      235.97     37.28 o
  -6  16   6      169.11      233.53     36.93 o
  -5  16   6     2705.71     2465.48    116.37 o
  -4  16   6      628.44      590.90     61.41 o
  -3  16   6      685.15      706.67     22.50 o
  -2  16   6      286.49      274.70     18.49 o
  -1  16   6      258.77      258.25     17.87 o
   0  16   6      107.30      100.79     12.06 o
   1  16   6       14.79        8.16      5.11 o
   2  16   6     1085.18     1107.47     36.98 o
   3  16   6      191.45      209.51     23.46 o
   4  16   6      307.38      341.34     27.70 o
   5  16   6      134.34      123.08     16.71 o
   6  16   6        9.58       -2.66     13.71 o
   7  16   6      140.49      141.74     34.91 o
   8  16   6       79.39       91.42     29.39 o
   9  16   6      259.32      259.62     35.61 o
 -13  17   6      564.10      620.90     70.10 o
 -12  17   6       34.21       60.26     22.40 o
 -11  17   6       11.38       -1.05     11.64 o
 -10  17   6       48.99      153.62     37.37 o
  -9  17   6       61.10       41.78     18.64 o
  -8  17   6       84.73       68.21     22.87 o
  -7  17   6      710.24      780.09     68.35 o
  -6  17   6       77.26      129.08     28.99 o
  -5  17   6     1217.16     1263.29     85.31 o
  -4  17   6     1058.23     1100.25     23.75 o
  -3  17   6      174.50      187.20     12.39 o
  -2  17   6       55.35       63.29      9.78 o
  -1  17   6       13.87        9.90      4.83 o
   0  17   6       15.50        5.94      5.24 o
   1  17   6      165.93      142.56     15.48 o
   2  17   6      349.02      354.01     25.02 o
   3  17   6      464.34      494.49     29.67 o
   4  17   6      321.83      375.56     29.35 o
   5  17   6        2.25       -9.28      7.07 o
   6  17   6       35.03       66.37     25.13 o
   7  17   6       45.98       46.66     21.34 o
   8  17   6       74.14       60.14     23.36 o
   9  17   6        4.35        1.91     26.33 o
 -13  18   6      511.37      579.28     68.25 o
 -12  18   6       48.16       76.09     26.52 o
 -11  18   6        4.33       -9.28     12.22 o
 -10  18   6       20.22       16.34     16.37 o
  -9  18   6        1.02        7.25     11.07 o
  -8  18   6       74.71      106.06     26.23 o
  -7  18   6     1471.57     1531.99     97.30 o
  -6  18   6       37.21       27.64     14.99 o
  -5  18   6      649.83      648.10     62.97 o
  -4  18   6       31.32       35.56      5.23 o
  -3  18   6      172.52      168.97     12.33 o
  -2  18   6      595.15      584.57     31.23 o
  -1  18   6     1171.54     1123.11     38.38 o
   0  18   6      623.00      675.48     32.02 o
   1  18   6      732.76      746.11     35.52 o
   2  18   6      795.38      831.10     46.33 o
   3  18   6     4470.25     4520.12     89.66 o
   4  18   6        0.59        7.98      5.90 o
   5  18   6        3.57        5.08     14.74 o
   6  18   6      579.06      650.99     69.47 o
   7  18   6       15.89       -1.36     16.35 o
   8  18   6        0.12       29.69     20.95 o
   9  18   6       34.98       83.01     30.68 o
 -12  19   6       71.97       69.28     23.58 o
 -11  19   6       11.54       27.11     20.00 o
 -10  19   6        0.26      -26.66     17.77 o
  -9  19   6        6.38       18.07     15.07 o
  -8  19   6      495.67      444.35     55.29 o
  -7  19   6      202.77      267.66     42.80 o
  -6  19   6      294.78      191.75     36.41 o
  -5  19   6      166.55      161.75     32.03 o
  -4  19   6      568.19      692.85     29.39 o
  -3  19   6      634.03      589.16     23.73 o
  -2  19   6      514.87      506.99     24.40 o
  -1  19   6       23.08       19.36     13.32 o
   0  19   6      909.52      964.60     38.70 o
   1  19   6      267.94      265.28     21.72 o
   2  19   6       66.91       77.45     12.37 o
   3  19   6     2462.27     2522.31     68.14 o
   4  19   6      106.04      126.58     18.13 o
   5  19   6      713.75      822.02     75.32 o
   6  19   6     1639.01     1527.72    107.19 o
   7  19   6       29.91       23.22     14.64 o
   8  19   6       42.30       58.00     26.88 o
 -12  20   6       48.24      115.22     33.20 o
 -11  20   6       10.41       26.77     13.21 o
 -10  20   6      348.20      376.80     53.04 o
  -9  20   6        0.32        1.74     10.94 o
  -8  20   6      144.48      170.35     35.83 o
  -7  20   6        7.97        1.61     12.44 o
  -6  20   6      916.73      773.64     72.24 o
  -5  20   6       37.45       18.50     14.57 o
  -4  20   6      465.98      508.13     33.80 o
  -3  20   6       15.64       10.24      7.02 o
  -2  20   6     1702.54     1752.12     86.33 o
  -1  20   6       21.07       19.64      6.14 o
   0  20   6     1475.70     1454.99     48.44 o
   1  20   6      244.63      243.63     26.63 o
   2  20   6       58.35       46.21     12.84 o
   3  20   6      203.25      190.46     19.91 o
   4  20   6       54.17       64.99     14.99 o
   5  20   6       57.15       49.33     19.57 o
   6  20   6      104.28      104.56     31.15 o
   7  20   6      241.65      249.17     46.49 o
   8  20   6       96.23      121.09     34.85 o
 -11  21   6        7.00       -5.86     13.14 o
 -10  21   6       79.75      124.11     32.83 o
  -9  21   6      164.80      152.96     35.62 o
  -8  21   6        5.86       16.00     15.69 o
  -7  21   6       18.63       14.49     15.53 o
  -6  21   6       17.07       25.01     17.13 o
  -5  21   6       86.56       33.67     16.24 o
  -4  21   6      475.70      506.89     58.74 o
  -3  21   6       28.45       34.69     12.30 o
  -2  21   6       89.29       91.09     14.58 o
  -1  21   6        6.59        9.00      9.09 o
   0  21   6      313.83      330.82     50.92 o
   1  21   6      491.47      481.45     42.78 o
   2  21   6       68.22       11.31     18.57 o
   3  21   6       21.37       24.81      8.78 o
   4  21   6       20.40       14.43      7.47 o
   5  21   6      180.73      152.89     34.28 o
   6  21   6        0.04       -7.34     21.34 o
   7  21   6       51.74       64.68     24.83 o
 -11  22   6       30.41      -17.16     16.31 o
 -10  22   6       57.60       59.99     25.02 o
  -9  22   6       41.87       53.10     22.96 o
  -8  22   6        0.12        3.88     13.76 o
  -7  22   6       18.64       21.45     19.96 o
  -6  22   6      135.47       99.88     27.60 o
  -5  22   6      106.85      145.87     33.62 o
  -4  22   6      109.07      138.23     33.84 o
  -3  22   6      172.96      203.07     20.38 o
  -2  22   6       66.96       44.47     10.61 o
  -1  22   6        0.11        6.52      8.58 o
   0  22   6      546.57      611.19     41.03 o
   1  22   6      158.20      160.63     22.71 o
   2  22   6      160.94      192.06     26.06 o
   3  22   6        0.74       -7.00      6.40 o
   4  22   6       14.58       17.28     22.84 o
   5  22   6        0.21        5.23     12.42 o
   6  22   6      108.24       80.06     26.98 o
   7  22   6      718.21      775.34     81.06 o
 -10  23   6       48.46       58.54     22.35 o
  -9  23   6       17.59        3.83     15.02 o
  -8  23   6       17.88      -21.00     16.72 o
  -7  23   6        9.02       14.53     16.77 o
  -6  23   6      122.92      125.29     31.44 o
  -5  23   6        0.22        1.43     15.25 o
  -4  23   6        0.77       -5.31     11.83 o
  -3  23   6       24.69       19.59     14.04 o
  -2  23   6        0.73       -2.75      6.32 o
  -1  23   6      272.29      303.75     28.14 o
   0  23   6     1385.57     1426.14     63.36 o
   1  23   6      149.36      162.86     22.53 o
   2  23   6        0.03       -5.11      8.45 o
   3  23   6       99.03      118.90     16.41 o
   4  23   6      154.68      100.66     21.31 o
   5  23   6       54.15       48.02     21.33 o
   6  23   6      100.73      101.74     30.57 o
  -9  24   6        2.80      -15.13     16.35 o
  -8  24   6       10.01       13.55     20.91 o
  -7  24   6      454.56      481.31     62.48 o
  -6  24   6        0.62       30.16     15.02 o
  -5  24   6       13.71       54.31     24.16 o
  -4  24   6        0.09      -18.96     15.73 o
  -3  24   6        2.16        6.93     13.18 o
  -2  24   6      165.39      161.53     36.72 o
  -1  24   6       39.12       24.66      9.81 o
   0  24   6       77.23       85.14     16.66 o
   1  24   6        1.32       -9.59      8.99 o
   2  24   6      171.60      208.04     27.19 o
   3  24   6       65.37       74.90     18.26 o
   4  24   6       14.61       11.82     11.34 o
   5  24   6      179.74      178.81     37.96 o
   6  24   6      395.47      499.52     63.93 o
  -8  25   6       21.24       29.17     23.62 o
  -7  25   6       30.93       28.97     16.87 o
  -6  25   6        0.02        6.14     12.88 o
  -5  25   6       74.00      123.29     33.56 o
  -4  25   6      105.18      107.98     30.50 o
  -3  25   6       82.39       65.78     24.21 o
  -2  25   6      291.72      317.73     52.50 o
  -1  25   6       41.96       82.24     28.55 o
   0  25   6      410.31      417.31     35.89 o
   1  25   6     1672.79     1811.85     76.79 o
   2  25   6      244.11      261.19     50.10 o
   3  25   6       61.14       50.77     14.47 o
   4  25   6       10.58        1.54     10.28 o
   5  25   6        8.02       13.08     13.87 o
  -7  26   6       69.34       83.46     28.50 o
  -6  26   6       15.33        1.55     15.10 o
  -5  26   6       82.05      113.76     34.94 o
  -4  26   6        5.21       36.57     17.87 o
  -3  26   6      116.69      193.47     41.95 o
  -2  26   6      225.16      243.54     45.85 o
  -1  26   6        4.03       27.80     23.93 o
   0  26   6        5.70       22.42     16.51 o
   1  26   6       29.22        5.65      8.87 o
   2  26   6       21.77       -1.48     27.45 o
   3  26   6      106.63      147.12     23.95 o
   4  26   6       54.31       13.81     12.29 o
  -5  27   6       28.27       78.44     27.76 o
  -4  27   6        0.09       36.22     22.83 o
  -3  27   6      755.68     1100.39     97.26 o
  -2  27   6        0.00       -6.61     10.48 o
  -1  27   6      142.94      184.77     42.60 o
   0  27   6      170.00      252.10     48.01 o
   1  27   6      329.48      272.82     51.19 o
   2  27   6       43.41       25.43     17.19 o
   3  27   6       31.01       22.13     16.10 o
 -15   1   7       87.84       36.15     24.90 o
 -14   1   7       15.37       12.36     15.76 o
 -13   1   7      410.66      402.24     37.22 o
 -12   1   7        0.70        3.23      9.53 o
 -11   1   7        1.31        1.70      4.04 o
 -10   1   7      138.19      132.38     10.45 o
  -9   1   7     1030.95     1015.48     21.89 o
  -8   1   7       17.35       17.26      3.35 o
  -7   1   7       31.18       44.39      4.70 o
  -6   1   7        3.03        2.38      2.65 o
  -5   1   7     2886.70     2892.34     40.03 o
  -4   1   7      695.16      681.32     19.89 o
  -3   1   7       13.92        8.31      3.78 o
  -2   1   7        0.44        0.09      4.48 o
  -1   1   7      535.27      356.96     94.54 o
   0   1   7       28.87       21.40      7.63 o
   1   1   7      279.37      285.65     14.49 o
   2   1   7      322.30      353.86     16.54 o
   3   1   7       16.26       19.87     11.47 o
   4   1   7      236.15      203.61     22.06 o
   5   1   7       79.43       77.37     12.42 o
   6   1   7        1.50       -0.35      6.69 o
   7   1   7       97.23       81.86     19.00 o
   8   1   7      915.03      856.29     60.05 o
   9   1   7      137.96      148.82     35.45 o
  10   1   7        7.93       15.39     13.90 o
 -15   2   7      135.18      163.83     44.56 o
 -14   2   7        0.01        6.73      9.38 o
 -13   2   7       46.19       32.50      9.08 o
 -12   2   7        1.15      -10.72      7.52 o
 -11   2   7      210.37      197.90     13.58 o
 -10   2   7      644.87      642.34     19.13 o
  -9   2   7        5.50        3.26      2.67 o
  -8   2   7      153.56      145.89      7.84 o
  -7   2   7     2015.35     2065.89     27.96 o
  -6   2   7      458.02      440.34     15.38 o
  -5   2   7      680.26      643.86     18.85 o
  -4   2   7     1204.22     1198.78     26.28 o
  -3   2   7        0.11       -1.11      3.02 o
  -2   2   7       31.58       29.66      9.00 o
  -1   2   7      865.21      899.28     26.03 o
   0   2   7      100.59       98.94     12.35 o
   1   2   7      303.98      310.23     18.47 o
   2   2   7      787.12      781.12     26.77 o
   3   2   7      278.01      332.50     24.80 o
   4   2   7      433.94      451.00     28.77 o
   5   2   7      241.11      246.90     21.86 o
   6   2   7       22.99        9.50      7.21 o
   7   2   7       48.59       41.54     14.45 o
   8   2   7      309.35      275.45     35.47 o
   9   2   7      667.83      705.95     67.48 o
  10   2   7      362.33      338.43     42.11 o
 -15   3   7        0.76      -16.31     15.77 o
 -14   3   7       19.22       17.84     10.03 o
 -13   3   7       72.90       78.35     14.19 o
 -12   3   7       12.37       -2.34      5.99 o
 -11   3   7      311.24      246.56     14.50 o
 -10   3   7        8.51        5.54      3.97 o
  -9   3   7     3078.39     2998.92     34.19 o
  -8   3   7       24.30       29.45      3.18 o
  -7   3   7      196.38      175.78     11.09 o
  -6   3   7        0.11        1.81      2.48 o
  -5   3   7      836.63      853.49     21.59 o
  -4   3   7      232.78      241.63     10.19 o
  -3   3   7       78.94       49.77     12.91 o
  -2   3   7      101.41      119.78     10.11 o
  -1   3   7      669.31      700.91     25.00 o
   0   3   7      792.37      782.25     88.81 o
   1   3   7      324.17      377.72     23.14 o
   2   3   7      121.39      145.29     14.82 o
   3   3   7      694.01      659.09     60.31 o
   4   3   7      350.63      345.63     32.13 o
   5   3   7       33.70       11.02     10.31 o
   6   3   7       19.01       16.20      9.00 o
   7   3   7        1.76       16.57     20.80 o
   8   3   7        0.84      -14.27     14.82 o
   9   3   7       48.98       42.03     17.72 o
  10   3   7     1041.71     1007.05     86.70 o
 -15   4   7        0.80       33.36     19.66 o
 -14   4   7      218.09      248.80     29.75 o
 -13   4   7      110.03      104.77     14.74 o
 -12   4   7       40.27       22.15      9.68 o
 -11   4   7        2.60       -6.33      6.83 o
 -10   4   7       12.20       10.28      5.26 o
  -9   4   7     4414.30     4215.63    117.96 o
  -8   4   7     2789.65     2748.71     63.86 o
  -7   4   7     1483.13     1516.20     46.67 o
  -6   4   7      311.28      333.18     31.38 o
  -5   4   7      428.58      408.57     14.04 o
  -4   4   7        2.36        0.79      1.39 o
  -3   4   7      768.39      778.55     20.75 o
  -2   4   7      958.04     1055.32     25.94 o
  -1   4   7      219.60      199.04     14.83 o
   0   4   7      148.42      151.84     14.33 o
   1   4   7       44.41       28.18      6.76 o
   2   4   7      144.61      128.19     13.91 o
   3   4   7      302.43      231.80     35.42 o
   4   4   7      117.08       83.74     21.02 o
   5   4   7      159.94      158.89     23.37 o
   6   4   7      420.34      387.37     37.34 o
   7   4   7        6.56       20.81     13.16 o
   8   4   7      161.66      163.14     43.99 o
   9   4   7     2338.58     2116.76     99.12 o
  10   4   7       20.11       20.86     18.80 o
 -15   5   7      158.72      227.90     45.20 o
 -14   5   7      222.13      270.51     30.73 o
 -13   5   7       17.86       26.74      8.92 o
 -12   5   7        4.91       13.38      5.75 o
 -11   5   7        1.21       -0.77      5.85 o
 -10   5   7      273.10      284.21     18.83 o
  -9   5   7       44.93       52.16     13.06 o
  -8   5   7     4894.52     4609.87     84.08 o
  -7   5   7       10.64       12.95      6.14 o
  -6   5   7     2710.74     2731.64     63.16 o
  -5   5   7       49.87       42.73     11.42 o
  -4   5   7       41.12       33.84      3.91 o
  -3   5   7      916.97      951.38     22.58 o
  -2   5   7      207.69      223.59     12.92 o
  -1   5   7      171.92      183.12     12.60 o
   0   5   7      582.92      673.44     55.85 o
   1   5   7      383.58      395.82     23.68 o
   2   5   7      787.80      824.34     42.54 o
   3   5   7      922.57      919.28     56.40 o
   4   5   7      151.59      145.55     21.15 o
   5   5   7       23.16       24.84     11.41 o
   6   5   7       36.49       52.38     21.37 o
   7   5   7      215.45      227.05     30.37 o
   8   5   7        0.09      -22.29     14.86 o
   9   5   7     1831.13     1664.92     88.26 o
  10   5   7      164.98      186.24     31.78 o
 -15   6   7       69.83       87.16     31.09 o
 -14   6   7      229.53      277.22     24.68 o
 -13   6   7        0.00       -0.67      5.88 o
 -12   6   7      139.06       92.49     20.15 o
 -11   6   7        3.44        1.56      6.46 o
 -10   6   7      639.74      528.65     27.50 o
  -9   6   7        2.39        2.23      4.86 o
  -8   6   7      157.94      146.40     15.77 o
  -7   6   7       57.06       47.50     12.88 o
  -6   6   7     5296.86     5183.05     88.48 o
  -5   6   7      184.36      175.44     16.81 o
  -4   6   7      461.45      462.00     12.35 o
  -3   6   7        2.27       -0.32      2.06 o
  -2   6   7      719.77      755.08     23.24 o
  -1   6   7        5.40       -0.23      5.96 o
   0   6   7       51.02       33.73     14.50 o
   1   6   7      608.31      607.13     35.41 o
   2   6   7      248.91      299.37     25.75 o
   3   6   7       82.41       87.66     14.82 o
   4   6   7        7.08       37.91     17.65 o
   5   6   7      384.68      302.43     31.91 o
   6   6   7      423.42      372.70     39.21 o
   7   6   7        4.35       -2.23      9.36 o
   8   6   7       29.00       27.65     14.75 o
   9   6   7      913.48      875.74     64.37 o
  10   6   7       76.08       27.85     39.68 o
 -15   7   7       20.16       33.20     19.13 o
 -14   7   7      239.83      205.00     21.14 o
 -13   7   7        0.41        5.47      7.12 o
 -12   7   7      619.42      603.56     34.60 o
 -11   7   7      124.19      111.89     15.08 o
 -10   7   7      772.94      667.27     43.92 o
  -9   7   7        0.01       -1.55      4.65 o
  -8   7   7     1527.13     1402.04     40.97 o
  -7   7   7     2051.19     2006.18     56.80 o
  -6   7   7       83.54       93.40     12.72 o
  -5   7   7      226.00      213.04     18.71 o
  -4   7   7       36.01       15.36      7.21 o
  -3   7   7        6.15        5.03      2.67 o
  -2   7   7       77.14       68.07      6.66 o
  -1   7   7      437.83      413.47     17.27 o
   0   7   7      373.87      401.67     23.35 o
   1   7   7      177.45      166.21     19.17 o
   2   7   7     2944.34     3040.69     81.13 o
   3   7   7      202.48      199.71     23.94 o
   4   7   7      776.59      770.76     66.45 o
   5   7   7      172.96      175.69     29.90 o
   6   7   7      156.55      142.28     36.18 o
   8   7   7      310.03      347.23     39.10 o
   9   7   7      170.24      108.78     25.33 o
  10   7   7      174.69      186.13     45.17 o
 -15   8   7       12.67       -5.11     14.40 o
 -14   8   7      130.02      134.43     17.56 o
 -13   8   7       34.43       21.94      7.79 o
 -12   8   7       24.77       28.67     16.54 o
 -11   8   7       72.85       66.74     14.41 o
 -10   8   7       96.71      101.89     19.10 o
  -9   8   7       30.69       25.89      7.51 o
  -8   8   7      150.77      182.51     17.12 o
  -7   8   7     1137.39     1121.66     40.88 o
  -6   8   7      187.87      163.38     16.20 o
  -5   8   7      167.31      196.41     17.32 o
  -4   8   7      119.91       96.25     14.02 o
  -3   8   7       47.74       49.37      4.98 o
  -2   8   7      266.10      302.18     13.62 o
  -1   8   7      430.58      451.35     17.99 o
   0   8   7      327.03      340.54     22.05 o
   1   8   7      700.14      732.01     67.32 o
   2   8   7      464.59      483.20     32.71 o
   3   8   7       34.52       31.75      9.16 o
   4   8   7      387.46      353.63     28.78 o
   5   8   7       43.54       52.55     20.91 o
   6   8   7       48.53       45.30     25.09 o
   7   8   7      178.78      205.09     30.10 o
   8   8   7      221.80      259.09     34.92 o
   9   8   7       96.10       91.41     23.07 o
  10   8   7       15.57       48.82     25.63 o
 -14   9   7       18.08        2.49      9.51 o
 -13   9   7       71.95       57.82     13.70 o
 -12   9   7        2.18        8.28      8.13 o
 -11   9   7       60.72       44.69     11.88 o
 -10   9   7      568.40      571.24     38.50 o
  -9   9   7      165.89      183.60     21.79 o
  -8   9   7     1311.29     1273.92     54.11 o
  -7   9   7      231.88      226.39     22.95 o
  -6   9   7     1169.57     1223.05     51.19 o
  -5   9   7      259.49      264.00     22.05 o
  -4   9   7     1046.35     1107.12     41.13 o
  -3   9   7     1146.05     1166.63     22.57 o
  -2   9   7        1.23        2.18      3.03 o
  -1   9   7       65.58       60.80      7.72 o
   0   9   7        5.14        1.26      6.72 o
   1   9   7        9.54       13.48      7.52 o
   2   9   7       19.02       43.97     11.16 o
   3   9   7       88.37       84.94     14.51 o
   4   9   7      514.68      470.92     33.20 o
   5   9   7       59.16       62.12     22.42 o
   6   9   7        6.00       -4.66      9.92 o
   7   9   7      183.27      167.69     32.22 o
   8   9   7      237.29      259.39     35.14 o
   9   9   7      166.87      169.39     29.30 o
 -14  10   7       57.52       64.25     20.64 o
 -13  10   7      110.30       86.29     24.55 o
 -12  10   7       16.45       13.83     12.40 o
 -11  10   7      379.36      460.71     50.60 o
 -10  10   7        0.30       16.04     12.88 o
  -9  10   7      114.46      130.82     26.94 o
  -8  10   7       20.84       11.28     13.30 o
  -7  10   7      341.30      382.23     41.89 o
  -6  10   7      471.97      514.77     34.19 o
  -5  10   7      103.51       97.36     15.61 o
  -4  10   7       80.46      102.74     13.34 o
  -3  10   7       80.43       85.64      6.22 o
  -2  10   7       19.20       18.15      4.25 o
  -1  10   7       30.96       29.67      8.56 o
   0  10   7        5.13       16.91      6.23 o
   1  10   7       25.75       25.54      9.26 o
   2  10   7     1084.96     1101.56     55.14 o
   3  10   7       21.04       17.49      8.30 o
   4  10   7       20.95       17.57      7.46 o
   5  10   7       24.83       26.05     16.51 o
   6  10   7       10.45       21.52     16.52 o
   7  10   7       60.69       76.93     40.68 o
   8  10   7        0.68       -9.81     10.33 o
   9  10   7      232.69      214.34     32.63 o
 -14  11   7        0.73      -13.60     17.26 o
 -13  11   7      127.62      142.10     30.18 o
 -12  11   7        0.23        2.86      8.83 o
 -11  11   7      877.56      990.54     74.60 o
 -10  11   7       29.40       31.63     16.56 o
  -9  11   7       27.44       45.23     18.91 o
  -8  11   7      707.90      683.05     57.94 o
  -7  11   7       36.78       24.04     11.80 o
  -6  11   7      384.90      285.33     37.10 o
  -5  11   7      297.32      322.81     40.19 o
  -4  11   7        3.29       16.04     13.03 o
  -3  11   7      742.28      790.61     19.09 o
  -2  11   7       30.15       26.49      6.24 o
  -1  11   7      323.02      292.31     20.17 o
   0  11   7      325.13      322.66     25.73 o
   1  11   7        2.74        5.84      5.36 o
   2  11   7       59.81       81.90     14.33 o
   3  11   7       54.60       41.13     10.42 o
   4  11   7       10.52        8.19      7.88 o
   5  11   7      109.25       72.21     22.07 o
   6  11   7       34.11       53.77     21.58 o
   7  11   7       18.51       39.47     18.22 o
   8  11   7        8.18        2.72      9.77 o
   9  11   7       31.59       36.49     28.62 o
 -14  12   7        1.13      -12.87     16.45 o
 -13  12   7       50.23       83.30     25.12 o
 -12  12   7       15.76       13.16     13.26 o
 -11  12   7      238.53      237.57     37.98 o
 -10  12   7      352.86      347.16     44.40 o
  -9  12   7       58.69       37.53     15.81 o
  -8  12   7      729.24      653.94     58.00 o
  -7  12   7        2.92       -1.40     10.08 o
  -6  12   7      258.21      226.50     34.07 o
  -5  12   7        5.52        3.39     11.06 o
  -4  12   7      552.24      528.04     51.33 o
  -3  12   7        1.50        0.08      2.19 o
  -2  12   7      708.74      753.18     29.66 o
  -1  12   7      629.80      633.34     29.56 o
   0  12   7      776.37      710.89     32.73 o
   1  12   7       86.83      100.08     13.15 o
   2  12   7      194.76      207.73     22.16 o
   3  12   7        3.47       -2.53     16.67 o
   4  12   7       67.92       56.81     12.67 o
   5  12   7      202.40      169.98     20.56 o
   6  12   7      164.13      150.01     35.24 o
   7  12   7       55.67       58.12     18.00 o
   8  12   7        9.17        7.39     13.04 o
   9  12   7      473.58      504.62     70.43 o
 -14  13   7       19.28      -25.35     16.90 o
 -13  13   7       22.49        1.41     13.83 o
 -12  13   7        0.02        8.61     14.24 o
 -11  13   7       11.63       59.96     21.06 o
 -10  13   7        6.74        4.13     10.05 o
  -9  13   7        1.87      -16.53     12.54 o
  -8  13   7      746.02      629.27     58.39 o
  -7  13   7       53.93       36.18     17.29 o
  -6  13   7      598.53      555.12     53.56 o
  -5  13   7      100.89      146.14     28.28 o
  -4  13   7      227.58      269.81     38.38 o
  -3  13   7      924.91      969.39     22.68 o
  -2  13   7      429.12      462.88     27.11 o
  -1  13   7      523.91      526.53     27.23 o
   0  13   7        0.55        5.37      6.09 o
   1  13   7       28.79       19.50      5.94 o
   2  13   7        5.44        5.58      6.11 o
   3  13   7      264.03      283.49     26.20 o
   4  13   7       53.66       38.24     11.15 o
   5  13   7        4.11       14.49      8.49 o
   6  13   7       49.05       95.87     28.80 o
   7  13   7        4.54       20.39     15.83 o
   8  13   7       14.36       33.44     22.21 o
   9  13   7      106.58      123.35     37.78 o
 -13  14   7       63.05       41.42     16.30 o
 -12  14   7        1.37        1.78     11.33 o
 -11  14   7       40.62       22.56     12.59 o
 -10  14   7       80.83       60.05     19.60 o
  -9  14   7       38.35       66.45     20.84 o
  -8  14   7      323.40      310.11     42.59 o
  -7  14   7       77.00       92.88     22.93 o
  -6  14   7      973.89      843.05     67.79 o
  -5  14   7       72.56       72.31     21.95 o
  -4  14   7       21.36        6.30      9.65 o
  -3  14   7     1145.96     1146.94     41.94 o
  -2  14   7        8.66       10.92     11.55 o
  -1  14   7     1798.14     1830.28     51.19 o
   0  14   7      355.36      387.76     25.04 o
   1  14   7      142.73      133.79     15.52 o
   2  14   7       82.17       86.28     14.80 o
   3  14   7       37.67       22.37     16.67 o
   4  14   7       81.31       71.31     13.52 o
   5  14   7        3.46        3.53     10.55 o
   6  14   7      335.62      245.85     43.52 o
   7  14   7       21.40       11.03     15.05 o
   8  14   7       17.50        2.29     11.19 o
   9  14   7       13.32       22.34     19.97 o
 -13  15   7      133.91      169.21     36.05 o
 -12  15   7        2.07       -2.09     15.63 o
 -11  15   7       34.95       61.69     21.15 o
 -10  15   7      103.43      210.22     37.88 o
  -9  15   7      127.57      110.21     27.38 o
  -8  15   7       11.26       13.96     11.89 o
  -7  15   7       14.83        2.34      9.71 o
  -6  15   7      403.04      391.61     48.01 o
  -5  15   7      403.56      328.30     43.85 o
  -4  15   7      172.03      167.87     32.93 o
  -3  15   7      401.65      385.07     33.07 o
  -2  15   7     1527.69     1620.50     50.80 o
  -1  15   7       36.16       46.16      9.02 o
   0  15   7        5.80        3.69      6.78 o
   1  15   7      169.00      175.38     15.08 o
   2  15   7      223.79      249.21     22.96 o
   3  15   7        9.08       13.43      7.26 o
   4  15   7        4.87        6.23      5.69 o
   5  15   7      418.12      382.29     29.93 o
   6  15   7      470.17      394.59     55.28 o
   7  15   7        6.83       -3.38     17.86 o
   8  15   7      229.79      219.44     46.40 o
 -13  16   7     1193.61     1491.99    106.61 o
 -12  16   7      317.64      457.58     58.05 o
 -11  16   7      172.81      140.24     31.00 o
 -10  16   7       49.19       51.17     22.84 o
  -9  16   7        0.30       11.53     11.21 o
  -8  16   7        1.93        3.98      8.97 o
  -7  16   7       70.59       99.79     25.51 o
  -6  16   7       35.92       22.91     13.93 o
  -5  16   7      399.23      488.71     54.06 o
  -4  16   7      394.59      432.66     50.86 o
  -3  16   7      475.67      473.08     23.33 o
  -2  16   7     3138.59     3474.31     75.38 o
  -1  16   7       31.49       46.70     10.59 o
   0  16   7       68.84       69.40      9.44 o
   1  16   7      411.24      409.67     22.74 o
   2  16   7      975.23     1035.09     43.72 o
   3  16   7      122.64      118.32     17.96 o
   4  16   7      129.64      128.76     18.64 o
   5  16   7        6.49        0.63     13.52 o
   6  16   7      113.20      110.91     29.91 o
   7  16   7        6.44        5.88     12.96 o
   8  16   7       98.01      105.91     34.83 o
 -12  17   7       23.39       10.55     13.95 o
 -11  17   7      214.38      319.15     49.30 o
 -10  17   7       19.18       14.74     15.76 o
  -9  17   7      370.01      246.80     40.84 o
  -8  17   7       42.47       32.94     17.16 o
  -7  17   7      364.58      297.47     43.13 o
  -6  17   7       63.38       55.63     21.39 o
  -5  17   7      466.96      511.27     56.56 o
  -4  17   7     4932.80     4732.14    169.59 o
  -3  17   7       43.54       53.42      8.86 o
  -2  17   7      457.65      451.27     28.22 o
  -1  17   7     1495.04     1583.49     45.06 o
   0  17   7       12.06       16.21      5.66 o
   1  17   7       26.30       20.30      8.13 o
   2  17   7        7.20        7.93      6.19 o
   3  17   7      464.05      513.70     36.28 o
   4  17   7        1.17        1.14      7.31 o
   5  17   7      446.85      355.26     50.30 o
   6  17   7        3.50      -14.28     18.81 o
   7  17   7      334.15      304.44     50.97 o
   8  17   7        0.01       -0.10     14.41 o
 -12  18   7       86.11       84.34     26.94 o
 -11  18   7      262.49      311.95     49.28 o
 -10  18   7       29.57       68.03     23.12 o
  -9  18   7      105.89      137.59     31.47 o
  -8  18   7       12.81       30.28     18.34 o
  -7  18   7       10.15        1.34     10.93 o
  -6  18   7        1.48       11.65     16.04 o
  -5  18   7      364.96      269.81     41.87 o
  -4  18   7       38.52       41.26     21.25 o
  -3  18   7     1004.59      968.01     41.04 o
  -2  18   7        3.37        8.96      5.58 o
  -1  18   7        7.03       -0.25      8.68 o
   0  18   7        0.97       12.40      6.51 o
   1  18   7      663.54      633.75     34.21 o
   2  18   7      277.77      288.93     28.53 o
   3  18   7       43.64       56.93     12.89 o
   4  18   7        0.23       -4.91      7.31 o
   5  18   7      240.60      550.18     63.65 o
   6  18   7      627.40      679.69     73.55 o
   7  18   7      272.64      306.00     51.35 o
 -11  19   7       48.89       74.48     25.82 o
 -10  19   7        8.42        4.46     10.80 o
  -9  19   7        7.94       26.52     17.14 o
  -8  19   7       80.04       69.02     23.94 o
  -7  19   7       10.09       -3.20     12.07 o
  -6  19   7      354.48      429.91     54.47 o
  -5  19   7       24.51        5.59     14.39 o
  -4  19   7       84.06       86.31     25.33 o
  -3  19   7      791.00      798.67     74.17 o
  -2  19   7       59.11       54.06     11.17 o
  -1  19   7       31.42       32.48     10.02 o
   0  19   7       98.77       93.55     28.21 o
   1  19   7      133.96      144.13     17.23 o
   2  19   7      281.75      271.62     23.64 o
   3  19   7        8.15       -3.71      6.47 o
   4  19   7        6.76       13.21     14.10 o
   5  19   7        0.11       -6.74     14.59 o
   6  19   7     1308.98     1365.81    103.67 o
   7  19   7       35.41       13.57     17.88 o
 -11  20   7       33.08       53.88     23.24 o
 -10  20   7      335.94      384.18     55.41 o
  -9  20   7       16.56      -10.13     13.67 o
  -8  20   7      560.11      615.16     66.64 o
  -7  20   7        7.56       -0.90     13.37 o
  -6  20   7      134.67      160.25     35.94 o
  -5  20   7        4.80       -7.90     13.35 o
  -4  20   7      113.88      118.21     30.35 o
  -3  20   7      100.28       72.56     24.31 o
  -2  20   7       22.93       27.22      8.54 o
  -1  20   7      153.91      126.65     17.81 o
   0  20   7       41.90       34.29     17.33 o
   1  20   7       24.90       11.27      6.45 o
   2  20   7       56.95       63.99     16.22 o
   3  20   7       21.01       27.49      9.53 o
   4  20   7      253.32      236.27     40.82 o
   5  20   7       74.41       82.68     27.45 o
   6  20   7      420.54      399.84     58.06 o
 -10  21   7        5.58       18.91     15.46 o
  -9  21   7      176.81      241.79     44.88 o
  -8  21   7       91.00      109.06     29.40 o
  -7  21   7        0.11       27.79     18.06 o
  -6  21   7       14.32        4.16     12.39 o
  -5  21   7       67.09       56.77     21.44 o
  -4  21   7        0.09       -5.84     12.05 o
  -3  21   7       62.86       74.12     25.59 o
  -2  21   7       75.80       65.94     24.05 o
  -1  21   7      645.29      720.25     41.77 o
   0  21   7      148.74      131.13     20.09 o
   1  21   7       25.31       25.84     11.23 o
   2  21   7       54.93       73.16     12.87 o
   3  21   7      351.15      333.10     26.51 o
   4  21   7        1.53       -1.55     11.63 o
   5  21   7      521.62      516.63     63.26 o
   6  21   7      451.72      320.19     52.50 o
 -10  22   7        1.17        7.89     14.58 o
  -9  22   7        0.49        9.85     18.97 o
  -8  22   7        8.03        5.15     12.24 o
  -7  22   7      184.96      207.59     40.28 o
  -6  22   7      197.43      229.03     43.01 o
  -5  22   7        3.87       18.38     15.29 o
  -4  22   7      148.85      102.40     30.79 o
  -3  22   7      102.83      129.12     32.08 o
  -2  22   7      245.31      212.34     42.34 o
  -1  22   7       53.57       26.16     20.97 o
   0  22   7      293.23      284.93     28.92 o
   1  22   7      590.20      572.14     34.65 o
   2  22   7      458.99      481.08     31.98 o
   3  22   7      160.19      168.29     25.74 o
   4  22   7        9.09        0.08     13.21 o
   5  22   7       41.57       24.29     18.93 o
  -9  23   7       47.15       48.29     23.05 o
  -8  23   7        0.30      -23.85     17.15 o
  -7  23   7       15.14       58.01     23.99 o
  -6  23   7       62.56      120.10     30.92 o
  -5  23   7      160.37      164.09     36.71 o
  -4  23   7       13.26       34.60     20.97 o
  -3  23   7       28.84       30.08     18.51 o
  -2  23   7       19.64       33.22     20.54 o
  -1  23   7      147.14      153.40     36.23 o
   0  23   7      346.48      355.77     54.83 o
   1  23   7       17.16        8.64     15.86 o
   2  23   7        0.53        3.27     12.62 o
   3  23   7       90.34       77.83     18.81 o
   4  23   7       40.68       59.66     21.74 o
   5  23   7       18.63       39.52     21.94 o
  -8  24   7        1.94      -15.20     19.10 o
  -7  24   7      277.44      542.50     67.11 o
  -6  24   7      229.96      356.73     55.29 o
  -5  24   7      183.45      156.47     36.94 o
  -4  24   7      638.88      859.18     84.16 o
  -3  24   7        3.27       -6.35     12.12 o
  -2  24   7      196.90      189.83     41.17 o
  -1  24   7        2.53       -1.64     13.48 o
   0  24   7      108.47       70.71     25.26 o
   1  24   7      538.68      623.49     75.45 o
   2  24   7       71.36       65.65     12.78 o
   3  24   7      106.22       83.24     24.83 o
   4  24   7      230.54      201.23     39.43 o
  -7  25   7      117.34      170.57     40.77 o
  -6  25   7       11.94      -32.72     21.82 o
  -5  25   7       70.85       22.92     15.64 o
  -4  25   7       75.32      174.51     40.25 o
  -3  25   7        0.00      -14.97     19.25 o
  -2  25   7        1.81       -2.27     15.04 o
  -1  25   7        1.41       -0.80     11.61 o
   0  25   7        6.02       59.54     25.57 o
   1  25   7        3.77       34.30     21.05 o
  -4  26   7       26.25       39.94     22.62 o
  -3  26   7      115.44      117.82     33.36 o
  -2  26   7        1.53       19.58     18.79 o
  -1  26   7      438.31      559.89     71.31 o
 -14   0   8        0.27      -25.94     17.88 o
 -13   0   8       11.48        3.60     11.85 o
 -12   0   8      867.59      834.31     78.31 o
 -11   0   8        3.58       13.30     14.60 o
 -10   0   8      355.48      293.35     24.07 o
  -9   0   8      260.62      253.07     27.92 o
  -8   0   8     2303.41     2406.29     47.27 o
  -7   0   8      605.18      551.37     38.83 o
  -6   0   8        0.53       -1.93      3.32 o
  -5   0   8       57.57       63.71     11.32 o
  -4   0   8     1817.68     1843.28     57.44 o
  -3   0   8      162.09       75.91     54.26 o
  -2   0   8       43.89       48.63     18.36 o
  -1   0   8      549.12      527.25     52.67 o
   0   0   8        1.85       11.05      6.22 o
   1   0   8      702.52      745.41     41.62 o
   2   0   8       73.46      100.47     25.38 o
   3   0   8      504.94      551.60     57.44 o
   4   0   8      110.46      113.43     29.63 o
   5   0   8       42.80       50.37     17.95 o
   6   0   8        0.03        6.10     12.26 o
   7   0   8        0.14      -37.43     24.95 o
   8   0   8      437.54      496.56     69.24 o
   9   0   8      181.19      166.87     43.45 o
 -14   1   8       27.46       -3.08      9.66 o
 -13   1   8        0.29      -10.43      9.47 o
 -12   1   8       48.91       45.90     25.83 o
 -11   1   8        3.76        6.16     14.66 o
 -10   1   8      582.98      568.07     28.68 o
  -9   1   8      174.91      159.75      9.94 o
  -8   1   8      748.79      795.38     18.87 o
  -7   1   8        9.20        3.91      2.33 o
  -6   1   8      930.97      969.02     24.58 o
  -5   1   8        1.12        4.35      6.03 o
  -4   1   8       49.09       59.34      7.90 o
  -3   1   8       48.26       63.28      9.65 o
  -2   1   8      108.59      107.07     13.13 o
  -1   1   8        6.82        7.50      4.88 o
   0   1   8      661.75      647.50     26.39 o
   1   1   8      339.59      338.58     23.22 o
   2   1   8      181.28      150.17     28.25 o
   3   1   8      654.41      672.77     44.77 o
   4   1   8       13.64       26.95     15.27 o
   5   1   8       61.78       67.40     16.06 o
   6   1   8      110.71       87.18     19.78 o
   7   1   8       13.45        4.99     19.58 o
   8   1   8       42.25       20.47     14.24 o
   9   1   8      396.52      430.80     46.94 o
 -14   2   8       17.30       18.17     30.47 o
 -13   2   8       25.23       18.02     11.00 o
 -12   2   8      218.29      232.61     40.20 o
 -11   2   8        4.04       -3.38      6.20 o
 -10   2   8        0.04        8.40      9.28 o
  -9   2   8      253.31      227.85     14.25 o
  -8   2   8      642.58      630.61     18.91 o
  -7   2   8      311.82      339.38     14.13 o
  -6   2   8      654.52      613.85     19.45 o
  -5   2   8      520.03      494.59     19.51 o
  -4   2   8      690.34      718.51     29.66 o
  -3   2   8      915.85      934.31     28.90 o
  -2   2   8       12.04        5.67      7.50 o
  -1   2   8       68.17       68.44     14.19 o
   0   2   8       12.64       12.77      5.41 o
   1   2   8      187.36      182.13     14.92 o
   2   2   8        4.09        6.76      7.20 o
   3   2   8      150.28      152.83     39.90 o
   4   2   8       19.13       29.06     11.95 o
   5   2   8      205.22      164.76     24.90 o
   6   2   8       82.77       61.92     23.57 o
   7   2   8      183.03      117.85     39.71 o
   8   2   8       45.23       16.36     11.83 o
   9   2   8       80.58       81.29     32.42 o
 -14   3   8        1.40      -12.62     29.04 o
 -13   3   8       27.73       40.20     20.79 o
 -12   3   8        0.00       -8.74     16.27 o
 -11   3   8       54.99        6.98      9.19 o
 -10   3   8        1.40       -3.98      4.72 o
  -9   3   8        5.04        4.55      4.44 o
  -8   3   8     1138.95     1173.55     48.94 o
  -7   3   8     2848.30     2665.84    132.07 o
  -6   3   8       73.61       51.53     11.99 o
  -5   3   8       21.19        8.40      3.99 o
  -4   3   8      536.99      519.35     17.94 o
  -3   3   8        0.05        0.47      4.02 o
  -2   3   8     1122.16     1111.37     32.59 o
  -1   3   8        9.28        3.88      5.58 o
   0   3   8      401.14      398.81     24.51 o
   1   3   8       14.61       24.90      7.42 o
   2   3   8      242.97      214.79     24.61 o
   3   3   8        0.19       11.41      7.05 o
   4   3   8       19.69       19.59      9.13 o
   5   3   8      556.49      536.88     44.08 o
   6   3   8       19.20       10.36     11.18 o
   7   3   8        3.25      -11.50     32.82 o
   8   3   8        6.15        1.23     10.24 o
   9   3   8      129.37      104.51     24.79 o
 -14   4   8       15.26       23.80     11.91 o
 -13   4   8       57.20       32.89     16.58 o
 -12   4   8       11.95        9.27     19.48 o
 -11   4   8       13.56       36.17      9.26 o
 -10   4   8        9.31        9.81      7.02 o
  -9   4   8       32.10       39.61     13.94 o
  -8   4   8      408.55      413.08     28.10 o
  -7   4   8      537.47      532.67     29.39 o
  -6   4   8        8.02        8.55      6.28 o
  -5   4   8      738.72      743.89     18.49 o
  -4   4   8      250.93      253.32     12.21 o
  -3   4   8        0.05        2.20      3.32 o
  -2   4   8      287.51      302.16     16.42 o
  -1   4   8       79.74       49.96     14.66 o
   0   4   8     1201.18     1208.76     65.74 o
   1   4   8     2526.12     2451.22     61.23 o
   2   4   8       10.83        8.22      7.93 o
   3   4   8      328.51      313.79     30.92 o
   4   4   8      114.97      112.41     20.42 o
   5   4   8       18.30       20.96     11.87 o
   6   4   8       73.41       69.71     18.35 o
   7   4   8       90.04       86.87     19.86 o
   8   4   8      203.77      385.71     42.88 o
   9   4   8      360.07      376.75     62.10 o
 -14   5   8       90.52       91.86     19.28 o
 -13   5   8      608.97      804.69     55.72 o
 -12   5   8      153.58      170.81     18.40 o
 -11   5   8      205.83      188.63     19.41 o
 -10   5   8        4.71        3.21      6.71 o
  -9   5   8        0.41       -8.61      6.39 o
  -8   5   8      297.17      258.25     21.24 o
  -7   5   8       69.11       26.28      7.82 o
  -6   5   8     4587.83     4635.87     87.25 o
  -5   5   8      424.29      432.09     12.23 o
  -4   5   8       35.98       35.75      4.85 o
  -3   5   8      588.69      607.08     19.47 o
  -2   5   8      516.59      524.59     21.27 o
  -1   5   8       10.63        5.66      8.23 o
   0   5   8       90.76       85.39     19.58 o
   1   5   8        2.06       -3.50      7.37 o
   2   5   8       31.62       39.77     25.00 o
   3   5   8      116.41      104.73     21.48 o
   4   5   8      117.95      127.31     40.24 o
   5   5   8       91.43       90.88     18.22 o
   6   5   8       18.17        2.07     25.12 o
   7   5   8       14.03        2.65     22.11 o
   8   5   8      117.72      103.23     23.33 o
   9   5   8      661.24      685.66     83.65 o
 -14   6   8        8.00       -8.39      9.76 o
 -13   6   8        2.48       31.44     11.99 o
 -12   6   8        4.51       11.38      6.11 o
 -11   6   8        8.63        0.59      5.85 o
 -10   6   8      120.36       66.90     11.58 o
  -9   6   8      122.43      131.66     13.34 o
  -8   6   8       41.72       32.24      7.76 o
  -7   6   8     1562.35     1555.08     51.71 o
  -6   6   8     4266.61     4376.69     86.44 o
  -5   6   8      238.33      236.78     17.22 o
  -4   6   8      131.19      114.64      7.42 o
  -3   6   8     2794.76     2842.03     41.47 o
  -2   6   8       53.47       46.50      6.20 o
  -1   6   8       22.92       12.09      4.30 o
   0   6   8        8.17        0.38      6.17 o
   1   6   8      226.27      215.24     18.22 o
   2   6   8      430.33      408.67     32.32 o
   3   6   8      402.53      456.57     52.04 o
   4   6   8      131.15      129.87     21.02 o
   5   6   8       48.57       36.22     12.80 o
   6   6   8      107.89       94.35     30.86 o
   7   6   8      185.12      172.39     29.18 o
   8   6   8      114.02      128.29     26.10 o
   9   6   8      130.51      130.93     39.15 o
 -14   7   8      106.09      152.53     25.48 o
 -13   7   8        7.25        7.51     10.06 o
 -12   7   8       83.03      166.70     19.06 o
 -11   7   8       21.06        6.39      6.15 o
 -10   7   8      161.79      122.32     15.95 o
  -9   7   8        2.21      -10.32     12.67 o
  -8   7   8      227.65      217.81     17.11 o
  -7   7   8      730.54      678.30     29.52 o
  -6   7   8      394.46      384.05     22.16 o
  -5   7   8     3657.45     3696.29     75.85 o
  -4   7   8      652.26      664.93     16.10 o
  -3   7   8      705.66      752.90     21.08 o
  -2   7   8      142.69      128.73     10.78 o
  -1   7   8      970.59      958.86     44.29 o
   0   7   8      119.36       99.44     17.16 o
   1   7   8       45.00       65.45     10.68 o
   2   7   8       65.39       60.83     22.46 o
   3   7   8       55.61       60.37     13.09 o
   4   7   8       26.13       37.74     17.59 o
   5   7   8      111.13       92.71     19.48 o
   6   7   8       79.56       54.03     15.89 o
   7   7   8        2.81        2.20     11.39 o
   8   7   8      165.81      186.74     30.46 o
   9   7   8        3.76        6.86     17.04 o
 -14   8   8       19.37       12.32     16.75 o
 -13   8   8       43.20       55.09     13.73 o
 -12   8   8      103.64      116.50     16.63 o
 -11   8   8        6.62       22.81      8.65 o
 -10   8   8      454.83      455.35     30.64 o
  -9   8   8      178.10      212.40     20.44 o
  -8   8   8       42.18       35.24      7.59 o
  -7   8   8        0.17       13.36      6.72 o
  -6   8   8       11.60        0.35      5.75 o
  -5   8   8       50.08       43.14      9.58 o
  -4   8   8      569.55      537.41     20.63 o
  -3   8   8     1226.68     1291.40     28.95 o
  -2   8   8      519.11      519.82     21.09 o
  -1   8   8      362.45      365.99     30.94 o
   0   8   8        5.23        9.18      7.31 o
   1   8   8       19.49       19.71      7.43 o
   2   8   8        8.37       17.58      8.94 o
   3   8   8       81.98       83.32     15.61 o
   4   8   8        0.01       24.87     15.50 o
   5   8   8      289.88      267.94     32.40 o
   6   8   8        0.00        3.31     10.33 o
   7   8   8        4.90       -9.23     29.59 o
   8   8   8      315.35      384.89     43.39 o
   9   8   8       46.60       63.84     29.89 o
 -14   9   8       29.65       24.51     23.19 o
 -13   9   8      210.10      229.21     29.27 o
 -12   9   8       23.80        3.73     18.57 o
 -11   9   8        0.02       -0.59      7.24 o
 -10   9   8       18.84       24.98     12.15 o
  -9   9   8      367.92      359.03     33.17 o
  -8   9   8      192.40      153.53     22.02 o
  -7   9   8       68.76       67.97     15.11 o
  -6   9   8        0.32        5.95      6.99 o
  -5   9   8       11.55       10.85      8.28 o
  -4   9   8      270.43      276.64     30.84 o
  -3   9   8        0.27        0.23      5.37 o
  -2   9   8      108.22      101.26      9.29 o
  -1   9   8       23.88       24.97      7.19 o
   0   9   8       52.43       47.55     16.29 o
   1   9   8       17.84       20.11      8.17 o
   2   9   8      277.85      289.64     39.66 o
   3   9   8        1.62        4.46      7.10 o
   4   9   8       67.76       15.76     14.09 o
   5   9   8      272.06      235.14     35.18 o
   6   9   8      595.01      576.30     48.70 o
   7   9   8      304.96      287.43     36.18 o
   8   9   8       20.07       18.69     24.40 o
 -13  10   8        9.03       15.67     13.27 o
 -12  10   8        2.10       -9.50     23.31 o
 -11  10   8      742.50      755.62     50.18 o
 -10  10   8       52.25       73.07     16.25 o
  -9  10   8      650.09      614.52     59.32 o
  -8  10   8        7.94        7.75     23.22 o
  -7  10   8     3348.46     3180.12    101.13 o
  -6  10   8       29.13        7.57      7.04 o
  -5  10   8      464.57      439.32     35.55 o
  -4  10   8       59.91       53.95     13.84 o
  -3  10   8       22.49       19.87      3.98 o
  -2  10   8       68.20       81.79     14.41 o
  -1  10   8      194.68      203.22     17.80 o
   0  10   8      184.19      197.43     21.28 o
   1  10   8      662.31      696.44     40.93 o
   2  10   8        6.99       31.40     17.58 o
   3  10   8        3.92        0.66      8.03 o
   4  10   8       34.45       44.25     11.81 o
   5  10   8      220.13      193.41     37.20 o
   6  10   8       12.32       17.66     15.16 o
   7  10   8       21.03       16.75     32.53 o
   8  10   8       21.52       23.66     12.69 o
 -13  11   8       13.02      -11.88     42.25 o
 -12  11   8        1.74       31.13     16.32 o
 -11  11   8      294.69      246.42     38.26 o
 -10  11   8      253.89      199.11     33.89 o
  -9  11   8      138.99      100.94     24.72 o
  -8  11   8        0.33       -0.64      8.52 o
  -7  11   8      191.67      183.06     24.62 o
  -6  11   8       70.77       44.42     12.38 o
  -5  11   8       32.22       45.14     13.06 o
  -4  11   8     2068.86     1922.17     74.51 o
  -3  11   8        4.66        4.30      3.10 o
  -2  11   8     2122.46     2228.48     47.90 o
  -1  11   8        0.38        8.73      4.50 o
   0  11   8        2.88        6.01      5.13 o
   1  11   8      201.25      200.23     44.32 o
   2  11   8        0.05      -13.32      8.88 o
   3  11   8       25.58       42.84     12.51 o
   4  11   8       57.48       60.81     13.61 o
   5  11   8       10.25       34.96     20.72 o
   6  11   8      312.78      299.29     35.57 o
   7  11   8       55.14       61.52     26.47 o
   8  11   8       53.06       21.85     18.63 o
 -13  12   8      183.32      189.36     35.65 o
 -12  12   8      237.67      265.48     41.28 o
 -11  12   8       26.60       11.33     13.34 o
 -10  12   8      158.32      213.34     35.70 o
  -9  12   8       30.65       53.29     18.71 o
  -8  12   8      308.80      355.81     44.56 o
  -7  12   8      284.38      253.98     37.46 o
  -6  12   8      101.36      123.02     20.79 o
  -5  12   8       92.25      105.48     18.98 o
  -4  12   8      116.02      116.90     19.63 o
  -3  12   8      599.94      592.85     24.55 o
  -2  12   8      144.34      137.78     11.10 o
  -1  12   8        3.28       -0.64      3.70 o
   0  12   8     1225.81     1229.45     63.58 o
   1  12   8       73.90       63.74     20.24 o
   2  12   8      144.01      165.44     20.93 o
   3  12   8      114.50      154.30     29.74 o
   4  12   8        0.12       -2.19     14.32 o
   5  12   8       33.23       34.94     19.72 o
   6  12   8       48.86       43.66     20.40 o
   7  12   8       30.70       25.93     14.61 o
   8  12   8      143.67      134.90     38.46 o
 -13  13   8       51.93       67.09     24.11 o
 -12  13   8      240.72      283.50     43.78 o
 -11  13   8        5.28       12.16     15.43 o
 -10  13   8        9.15       13.44     14.31 o
  -9  13   8        0.17      -25.09     16.73 o
  -8  13   8      696.72      759.53     66.03 o
  -7  13   8      243.91      209.48     34.94 o
  -6  13   8        2.28        1.77      9.09 o
  -5  13   8      904.58      834.56     62.43 o
  -4  13   8      303.88      328.93     32.80 o
  -3  13   8        3.88        1.19      5.27 o
  -2  13   8        8.47        7.46      3.41 o
  -1  13   8      269.63      275.98     20.93 o
   0  13   8       41.44       27.14     10.68 o
   1  13   8       17.90       15.66      8.55 o
   2  13   8      137.95      127.69     19.11 o
   3  13   8      148.30      166.70     21.74 o
   4  13   8        0.14        0.64      6.76 o
   5  13   8        9.31       22.71     12.71 o
   6  13   8       42.17       38.21     23.67 o
   7  13   8       30.23       55.18     19.18 o
   8  13   8       54.15       58.40     30.47 o
 -12  14   8      433.62      669.63     67.49 o
 -11  14   8        2.89      -22.16     14.86 o
 -10  14   8        0.18       12.43     12.08 o
  -9  14   8       55.85       94.70     26.29 o
  -8  14   8      128.51      150.97     31.19 o
  -7  14   8      182.22      130.92     28.92 o
  -6  14   8       31.90       31.26     16.97 o
  -5  14   8       14.39       38.65     19.12 o
  -4  14   8      317.97      315.72     34.10 o
  -3  14   8        6.49        0.83      3.25 o
  -2  14   8      440.92      442.72     24.37 o
  -1  14   8     2330.69     2404.06     67.15 o
   0  14   8      364.13      391.03     26.23 o
   1  14   8       36.13       38.36      9.76 o
   2  14   8      706.94      633.11     40.75 o
   3  14   8      142.14      138.50     19.32 o
   4  14   8      548.54      511.65     37.42 o
   5  14   8       58.36       45.14     20.00 o
   6  14   8       72.36       21.86     16.12 o
   7  14   8       32.36      -23.70     21.01 o
 -12  15   8      161.59      208.82     39.69 o
 -11  15   8       52.52       69.39     25.01 o
 -10  15   8       59.42      122.28     30.85 o
  -9  15   8        0.01        8.33     12.24 o
  -8  15   8       21.96        8.84     11.36 o
  -7  15   8       21.74       37.70     18.19 o
  -6  15   8      343.50      308.71     44.00 o
  -5  15   8      135.71      170.34     34.01 o
  -4  15   8      141.31      132.66     29.12 o
  -3  15   8      573.25      584.01     44.00 o
  -2  15   8       18.74       17.17      6.20 o
  -1  15   8      892.19      903.02     38.11 o
   0  15   8      214.05      240.40     20.82 o
   1  15   8      615.72      667.34     35.64 o
   2  15   8      579.37      639.84     59.74 o
   3  15   8       55.21       61.93     14.27 o
   4  15   8      181.11      195.73     23.39 o
   5  15   8      196.11      159.26     34.74 o
   6  15   8       59.40       36.05     17.58 o
   7  15   8       36.11       29.21     19.63 o
 -12  16   8      191.38      269.08     45.47 o
 -11  16   8     1382.53     1804.73    112.96 o
 -10  16   8       11.96        8.25     10.68 o
  -9  16   8      306.86      322.86     47.30 o
  -8  16   8       14.25       22.74     15.99 o
  -7  16   8        9.55       23.37     16.46 o
  -6  16   8        0.16       -0.58      8.98 o
  -5  16   8        0.10        0.43     10.73 o
  -4  16   8      255.25      189.38     35.62 o
  -3  16   8        0.63       -1.05      8.48 o
  -2  16   8     1718.22     1831.52     50.16 o
  -1  16   8      116.18      129.76     15.06 o
   0  16   8      463.28      443.11     28.58 o
   1  16   8     1165.97     1226.51     48.53 o
   2  16   8      260.17      262.86     27.35 o
   3  16   8      245.03      262.45     27.12 o
   4  16   8        9.24       24.28      8.71 o
   5  16   8     1565.49     1669.24    111.09 o
   6  16   8      329.04      302.54     50.78 o
   7  16   8       33.93       27.43     16.82 o
 -11  17   8      530.99      565.76     65.81 o
 -10  17   8       28.67      -18.13     15.11 o
  -9  17   8      399.98      508.46     59.89 o
  -8  17   8        5.11       13.55     16.41 o
  -7  17   8       62.08       70.88     24.43 o
  -6  17   8      520.35      602.21     64.50 o
  -5  17   8      141.95      163.59     33.85 o
  -4  17   8        9.20        8.62     14.00 o
  -3  17   8      477.09      524.43     60.51 o
  -2  17   8       39.60       46.97     13.74 o
  -1  17   8       35.75       47.00     10.52 o
   0  17   8      244.57      277.88     30.17 o
   1  17   8       96.91       91.62     13.81 o
   2  17   8        0.38       -0.49      9.81 o
   3  17   8      121.79      101.51     22.02 o
   4  17   8       24.18       43.58     20.98 o
   5  17   8     1062.84     1040.03     88.95 o
   6  17   8       16.15       -1.03     15.71 o
 -11  18   8       41.21       80.31     28.51 o
 -10  18   8      227.62      245.88     43.97 o
  -9  18   8      146.49      202.80     39.75 o
  -8  18   8      223.29      232.47     41.02 o
  -7  18   8        3.17      -21.58     15.46 o
  -6  18   8       32.16       12.23     14.21 o
  -5  18   8      168.43      149.59     33.55 o
  -4  18   8     1112.02     1061.85     86.49 o
  -3  18   8      176.09      156.34     34.89 o
  -2  18   8      208.93      146.61     43.31 o
  -1  18   8      550.31      498.78     42.31 o
   0  18   8      686.67      739.78     37.32 o
   1  18   8      202.93      217.59     21.55 o
   2  18   8       18.94        9.45     23.68 o
   3  18   8       49.06       61.94     15.75 o
   4  18   8       23.56       42.32     19.67 o
   5  18   8      441.76      377.49     53.27 o
   6  18   8       38.06       57.58     25.13 o
 -10  19   8      236.73      372.31     53.61 o
  -9  19   8       18.88       20.52     12.45 o
  -8  19   8       23.43       29.31     18.85 o
  -7  19   8       25.36       48.67     21.57 o
  -6  19   8       50.62       46.34     19.15 o
  -5  19   8      233.49      186.45     37.76 o
  -4  19   8        0.78      -27.59     18.39 o
  -3  19   8      350.91      368.21     53.13 o
  -2  19   8      114.28      128.40     24.42 o
  -1  19   8       60.06       32.70     12.97 o
   0  19   8      102.02       80.85     17.26 o
   1  19   8        0.69       10.70      7.12 o
   2  19   8      860.67      809.36     41.51 o
   3  19   8     1048.65     1029.21     54.15 o
   4  19   8        7.66       -9.74     13.85 o
   5  19   8      295.42      313.74     49.62 o
 -10  20   8       65.07      130.21     32.63 o
  -9  20   8       10.40       42.55     21.03 o
  -8  20   8      133.99      130.72     33.08 o
  -7  20   8       85.19      104.38     30.50 o
  -6  20   8        0.01       18.27     18.44 o
  -5  20   8      106.98       90.73     29.55 o
  -4  20   8        0.40        4.73     12.67 o
  -3  20   8       78.12      104.22     28.58 o
  -2  20   8        5.40        0.36     12.12 o
  -1  20   8       18.72       23.43     11.67 o
   0  20   8      251.80      254.06     30.88 o
   1  20   8      757.49      809.28     77.77 o
   2  20   8       13.46        8.65      7.74 o
   3  20   8       19.65       48.37     21.32 o
   4  20   8      235.50      162.68     35.14 o
   5  20   8       13.64        2.83     13.02 o
  -9  21   8        0.11       -0.94     16.37 o
  -8  21   8      143.79      173.40     39.26 o
  -7  21   8        3.40       31.18     18.01 o
  -6  21   8      107.98      133.32     33.53 o
  -5  21   8      198.79      220.85     42.75 o
  -4  21   8       24.52       48.84     24.32 o
  -3  21   8       68.32       87.44     28.30 o
  -2  21   8       52.93       28.05     16.27 o
  -1  21   8        0.23       10.32      9.54 o
   0  21   8        1.16      -11.08     20.12 o
   1  21   8       21.81       26.38     11.93 o
   2  21   8      122.02       70.15     15.69 o
   3  21   8       25.38       16.86     15.65 o
   4  21   8        0.61       11.61     12.36 o
  -8  22   8      149.20      179.35     38.75 o
  -7  22   8       21.06       20.44     20.28 o
  -6  22   8       47.51       51.95     23.21 o
  -5  22   8       33.79       36.49     20.60 o
  -4  22   8        9.93        0.65     13.19 o
  -3  22   8       44.60       88.11     29.04 o
  -2  22   8      471.39      416.71     59.03 o
  -1  22   8       34.59       66.11     17.76 o
   0  22   8        0.23        2.80      9.03 o
   1  22   8        2.21       26.19     12.25 o
   2  22   8      372.96      348.43     59.02 o
  -8  23   8       10.53       54.43     22.96 o
  -7  23   8      112.23      157.57     37.65 o
  -6  23   8      143.00      190.01     43.69 o
  -5  23   8      275.77      259.51     47.26 o
  -4  23   8       18.66       16.28     15.87 o
  -3  23   8        9.43       -3.53     17.60 o
  -2  23   8      248.70      263.69     48.54 o
  -1  23   8       14.37       11.43     15.34 o
   0  23   8      108.93      105.77     20.93 o
   1  23   8       39.80        4.34     21.18 o
  -6  24   8      141.43      198.15     42.37 o
  -5  24   8        2.68       26.85     17.93 o
  -4  24   8      178.19      232.03     46.06 o
  -3  24   8       60.66       73.65     29.33 o
  -2  24   8      136.88      151.51     40.93 o
  -1  24   8        0.00      -10.15     17.65 o
   0  24   8       10.96       55.31     21.37 o
   1  24   8        1.47       -3.89     14.39 o
   0  25   8       97.97      128.88     32.25 o
 -14   1   9        3.18       15.30     22.71 o
 -13   1   9       11.29       25.92     12.69 o
 -12   1   9       16.53       -3.47     11.00 o
 -11   1   9        7.43       20.85     11.57 o
 -10   1   9        1.21       -2.50      8.26 o
  -9   1   9      321.78      339.89     35.52 o
  -8   1   9       78.84       67.35     10.42 o
  -7   1   9      996.75      985.68     38.86 o
  -6   1   9      584.18      616.70     23.85 o
  -5   1   9      363.78      389.95     23.64 o
  -4   1   9       47.27       34.20     11.54 o
  -3   1   9      110.18      116.29     16.70 o
  -2   1   9       77.16       74.00      9.71 o
  -1   1   9       22.62       19.99      4.61 o
   0   1   9       73.80       80.78     12.46 o
   1   1   9      201.46      230.43     46.62 o
   2   1   9       71.62       47.11     12.51 o
   3   1   9       39.87       19.46     10.35 o
   4   1   9      358.83      338.86     36.21 o
   5   1   9        2.14       -8.51      9.99 o
   6   1   9      210.80      178.17     28.46 o
   7   1   9       17.85        7.24     23.66 o
   8   1   9       80.33      136.98     41.16 o
 -14   2   9      143.00      165.80     27.29 o
 -13   2   9       43.10      114.90     22.65 o
 -12   2   9        1.95       -0.13      9.32 o
 -11   2   9      164.36      172.96     27.26 o
 -10   2   9        0.52       -3.40      8.85 o
  -9   2   9       83.62       80.92     11.99 o
  -8   2   9        1.68       -3.27      5.72 o
  -7   2   9     3686.13     3616.18     76.36 o
  -6   2   9      538.13      509.69     21.33 o
  -5   2   9     1004.06     1012.44     29.27 o
  -4   2   9       11.60       11.25      4.66 o
  -3   2   9     1081.34     1088.12     35.00 o
  -2   2   9       13.79       -0.16      4.75 o
  -1   2   9      100.59       87.01     12.17 o
   0   2   9       41.87       22.75      8.96 o
   1   2   9        1.54        9.24      6.86 o
   2   2   9       38.04       37.60     14.99 o
   3   2   9      107.80      115.57     20.14 o
   4   2   9      131.70      129.97     33.54 o
   5   2   9      145.89      122.40     22.88 o
   6   2   9       45.95       40.91     15.26 o
   7   2   9       20.72       61.97     20.36 o
   8   2   9       22.89       -7.33     20.65 o
 -13   3   9      207.39      307.56     35.82 o
 -12   3   9        8.23       20.90     15.42 o
 -11   3   9      196.48      163.43     25.91 o
 -10   3   9        4.66       11.08     12.64 o
  -9   3   9       10.89        7.92      5.44 o
  -8   3   9        1.91       -0.87      7.47 o
  -7   3   9        0.00        1.57      8.82 o
  -6   3   9      985.91      965.83     27.92 o
  -5   3   9      798.28      844.96     29.61 o
  -4   3   9      272.81      284.01     16.11 o
  -3   3   9     1057.02     1082.11     48.93 o
  -2   3   9      418.62      492.33     27.08 o
  -1   3   9       20.98       19.95      6.58 o
   0   3   9       37.35       37.03      8.85 o
   1   3   9      411.90      385.00     26.83 o
   2   3   9       30.68       29.28     11.10 o
   3   3   9      697.55      714.12     48.87 o
   4   3   9       19.46       13.85     10.49 o
   5   3   9       31.87       31.32     13.07 o
   6   3   9      112.44      114.87     23.77 o
   7   3   9        1.29      -21.82     14.55 o
   8   3   9       13.63       23.66     16.28 o
 -13   4   9       26.14       25.56     25.98 o
 -12   4   9       81.86       65.37     16.72 o
 -11   4   9       14.57        7.17      9.81 o
 -10   4   9      115.22      108.98     19.83 o
  -9   4   9       29.87       19.72      7.75 o
  -8   4   9       43.12       22.09      9.16 o
  -7   4   9       42.31       46.84     10.06 o
  -6   4   9      410.36      360.44     31.20 o
  -5   4   9       28.04       24.07      4.47 o
  -4   4   9     3295.98     3353.20     47.73 o
  -3   4   9      301.94      304.07     15.59 o
  -2   4   9       75.15       70.09     10.22 o
  -1   4   9      135.39      150.37     19.73 o
   0   4   9       10.52        9.53      5.64 o
   1   4   9        0.58      -11.28      8.80 o
   2   4   9       26.59       16.07     11.01 o
   3   4   9       11.60       15.93      9.94 o
   4   4   9      113.15      113.94     20.60 o
   5   4   9      133.80      166.03     39.31 o
   6   4   9      123.37      105.04     22.19 o
   7   4   9        1.67       12.66      9.39 o
   8   4   9       10.02        1.26     14.00 o
 -13   5   9      153.91      199.37     29.16 o
 -12   5   9      103.26      107.35     23.64 o
 -11   5   9       49.44       36.66     14.22 o
 -10   5   9      393.32      386.85     27.41 o
  -9   5   9        1.09        0.88     13.74 o
  -8   5   9        0.09       -8.94      6.68 o
  -7   5   9      147.85      138.03     13.50 o
  -6   5   9      250.18      250.47     18.33 o
  -5   5   9      810.33      805.74     22.97 o
  -4   5   9      179.25      223.92     14.14 o
  -3   5   9      971.45     1032.53     29.95 o
  -2   5   9      415.56      390.84     29.80 o
  -1   5   9      615.14      616.20     38.78 o
   0   5   9        6.06       -2.19      5.26 o
   1   5   9       33.87       44.63     12.70 o
   2   5   9       95.50       75.21     23.14 o
   3   5   9       40.46       39.29     12.31 o
   4   5   9       97.82      130.06     41.22 o
   5   5   9        0.59       11.64      9.90 o
   6   5   9       89.56      133.11     24.69 o
   7   5   9       31.04       10.45     11.47 o
 -13   6   9        0.52       22.59     13.43 o
 -12   6   9      909.55     1026.90     64.51 o
 -11   6   9       32.90       21.87     11.35 o
 -10   6   9      152.78      172.61     19.31 o
  -9   6   9       12.96        3.95      5.44 o
  -8   6   9       13.32        8.08      8.35 o
  -7   6   9      281.61      278.32     19.45 o
  -6   6   9      546.15      549.80     27.11 o
  -5   6   9     1163.69     1074.21     43.84 o
  -4   6   9       44.26       37.89      5.09 o
  -3   6   9       11.39       16.02      6.35 o
  -2   6   9      232.38      258.16     24.13 o
  -1   6   9      516.14      552.04     36.48 o
   0   6   9       29.10       29.74      8.09 o
   1   6   9      335.57      329.16     30.36 o
   2   6   9      135.62      134.01     20.08 o
   3   6   9       62.17       61.18     15.66 o
   4   6   9     1845.17     1813.57     90.58 o
   5   6   9       58.17       41.65     15.33 o
   6   6   9       36.38       26.76     14.11 o
   7   6   9      115.25      140.02     26.59 o
 -13   7   9        1.92       12.38     11.00 o
 -12   7   9      110.96      174.73     27.64 o
 -11   7   9        0.13       -1.66     15.65 o
 -10   7   9       95.83      151.48     18.32 o
  -9   7   9       28.70       14.46      8.19 o
  -8   7   9      552.93      504.56     32.02 o
  -7   7   9      216.03      199.22     20.30 o
  -6   7   9       50.35       45.39     11.40 o
  -5   7   9      406.65      378.68     33.12 o
  -4   7   9       78.57       80.64     14.20 o
  -3   7   9       91.41       85.11      8.69 o
  -2   7   9     1032.54     1066.43     47.47 o
  -1   7   9       99.28      106.16     16.48 o
   0   7   9        1.03        8.34     10.65 o
   1   7   9       15.92       26.00      9.95 o
   2   7   9       18.97       23.02     10.03 o
   3   7   9      460.22      384.03     50.81 o
   4   7   9        0.13       12.78     10.39 o
   5   7   9      673.63      602.31     68.91 o
   6   7   9      256.41      250.94     34.03 o
   7   7   9       40.11       46.11     17.31 o
 -13   8   9       38.12        2.74      9.46 o
 -12   8   9      259.51      324.52     37.16 o
 -11   8   9      132.14      168.59     19.50 o
 -10   8   9       37.72       45.64     10.95 o
  -9   8   9        5.34       12.25     12.25 o
  -8   8   9      222.69      212.22     31.24 o
  -7   8   9       18.37       15.41     14.37 o
  -6   8   9     2298.09     2263.41    106.39 o
  -5   8   9        1.54        7.13      7.73 o
  -4   8   9      852.25      868.28     31.60 o
  -3   8   9      209.53      228.78     17.62 o
  -2   8   9      104.30      108.84     16.95 o
  -1   8   9      571.77      564.45     36.74 o
   0   8   9      588.77      587.12     53.18 o
   1   8   9       18.30        7.02      7.52 o
   2   8   9      210.86      194.51     33.75 o
   3   8   9      113.72       61.57     22.65 o
   4   8   9        1.89       13.10     12.85 o
   5   8   9       39.18       18.21     27.90 o
   6   8   9        1.57       -5.30     22.26 o
   7   8   9       14.78        5.81     17.76 o
 -13   9   9       12.99       -3.86     12.92 o
 -12   9   9       23.61       34.34     21.01 o
 -11   9   9       94.14      125.42     22.59 o
 -10   9   9        6.38        4.42     12.40 o
  -9   9   9     1092.11     1083.86     58.72 o
  -8   9   9      308.00      309.79     31.41 o
  -7   9   9        0.34        7.42     12.20 o
  -6   9   9      227.78      173.74     23.19 o
  -5   9   9      584.32      581.36     42.18 o
  -4   9   9      106.01      156.78     22.74 o
  -3   9   9      203.52      208.49     16.30 o
  -2   9   9       11.54       11.81      6.64 o
  -1   9   9      424.48      407.22     33.97 o
   0   9   9      197.20      229.50     24.71 o
   1   9   9      197.13      190.39     23.73 o
   2   9   9       15.50        4.47      6.38 o
   3   9   9       39.54       55.65     13.81 o
   4   9   9      136.51      100.78     29.24 o
   5   9   9        6.37        4.81     13.15 o
   6   9   9        3.06       -0.53     13.65 o
   7   9   9       11.50       43.79     24.53 o
 -12  10   9       10.67      -12.53     15.74 o
 -11  10   9       10.84        7.62      8.95 o
 -10  10   9       51.53       42.24     12.52 o
  -9  10   9       97.22       86.64     17.90 o
  -8  10   9      364.58      357.06     63.52 o
  -7  10   9      210.81      215.09     26.97 o
  -6  10   9      201.55      219.04     48.19 o
  -5  10   9        2.11       -1.02     12.40 o
  -4  10   9      294.22      306.68     31.14 o
  -3  10   9        5.40        8.52      9.01 o
  -2  10   9       62.23       76.84     17.98 o
  -1  10   9       52.72       37.65     14.06 o
   0  10   9      169.02      136.47     19.53 o
   1  10   9       36.88       46.02     23.60 o
   2  10   9        3.88       10.46      8.02 o
   3  10   9      161.05      109.25     19.00 o
   4  10   9       22.42       24.90     16.19 o
   5  10   9       11.03        7.44     17.96 o
   6  10   9       14.74       17.35     11.06 o
   7  10   9        0.29       -8.06     16.08 o
 -12  11   9       84.77      144.62     42.12 o
 -11  11   9      134.29      204.63     27.36 o
 -10  11   9      143.77      174.69     25.27 o
  -9  11   9       20.42       38.12     13.77 o
  -8  11   9       16.83        5.85     15.54 o
  -7  11   9       40.71       48.10     23.64 o
  -6  11   9        3.66       10.22     15.33 o
  -5  11   9      143.66      129.67     21.24 o
  -4  11   9        3.46       11.22     10.64 o
  -3  11   9      172.70      162.76     23.07 o
  -2  11   9        5.36        7.36      5.61 o
  -1  11   9      173.20      187.60     21.22 o
   0  11   9      207.13      206.04     23.54 o
   1  11   9       13.75       25.53     10.56 o
   2  11   9      309.29      300.40     29.41 o
   3  11   9        0.35       -0.84      7.95 o
   4  11   9       47.69       59.36     24.03 o
   5  11   9       55.73       55.52     16.15 o
   6  11   9       71.16       66.81     19.15 o
 -12  12   9      254.41      263.03     41.42 o
 -11  12   9        8.15       13.22     18.81 o
 -10  12   9        1.67       -5.21     11.44 o
  -9  12   9        1.93       -6.94     43.47 o
  -8  12   9        6.04        3.30      8.45 o
  -7  12   9       34.29       41.66     23.58 o
  -6  12   9      130.04      166.85     24.54 o
  -5  12   9       78.50       74.74     17.86 o
  -4  12   9     1417.18     1449.45     77.44 o
  -3  12   9      218.44      209.83     27.19 o
  -2  12   9      215.65      233.54     18.63 o
  -1  12   9      408.27      410.69     27.97 o
   0  12   9        8.69       18.78      9.07 o
   1  12   9     1140.88     1218.43     57.66 o
   2  12   9        9.58        8.66      8.10 o
   3  12   9       56.18       67.47     14.45 o
   4  12   9      110.35      117.90     31.43 o
   5  12   9      110.04       98.05     30.20 o
   6  12   9        5.51       10.57     14.59 o
 -12  13   9      267.49      367.25     49.34 o
 -11  13   9        2.98        8.24     14.01 o
 -10  13   9       58.77       48.64     13.91 o
  -9  13   9        3.34       -2.12      6.90 o
  -8  13   9      100.44      103.51     20.17 o
  -7  13   9        0.63       -5.81      9.01 o
  -6  13   9      897.73      933.17     57.13 o
  -5  13   9       43.51       55.42     15.81 o
  -4  13   9      263.59      259.96     30.60 o
  -3  13   9        0.00        2.69      8.66 o
  -2  13   9       14.74       14.58     10.30 o
  -1  13   9        3.53       11.86      6.48 o
   0  13   9      239.26      272.80     26.70 o
   1  13   9      206.70      274.71     27.54 o
   2  13   9      858.56      836.86     48.82 o
   3  13   9       12.14        2.06      7.79 o
   4  13   9        1.58       16.94      9.93 o
   5  13   9      215.31      197.88     40.29 o
   6  13   9       50.03       57.80     28.25 o
 -11  14   9      486.41      548.50     61.26 o
 -10  14   9        8.92       38.09     14.31 o
  -9  14   9      122.62      150.15     25.17 o
  -8  14   9        7.67       12.40     17.32 o
  -7  14   9       80.83       68.32     16.97 o
  -6  14   9       21.04        2.58      9.90 o
  -5  14   9        7.23       -4.02     27.85 o
  -4  14   9       15.85       13.49      8.19 o
  -3  14   9      198.57      196.19     27.20 o
  -2  14   9      156.60      157.02     23.62 o
  -1  14   9      451.76      480.74     41.13 o
   0  14   9       88.64      124.74     18.48 o
   1  14   9      198.84      218.59     44.41 o
   2  14   9      216.84      237.65     26.51 o
   3  14   9       53.33       56.70     14.45 o
   4  14   9      392.06      390.77     53.74 o
   5  14   9       78.59       38.33     21.32 o
 -11  15   9      781.62     1037.63     85.59 o
 -10  15   9       33.77       46.77     20.81 o
  -9  15   9       60.76       60.32     16.94 o
  -8  15   9       19.00       34.62     13.79 o
  -7  15   9       15.79       -3.77     10.20 o
  -6  15   9      171.98      179.29     26.56 o
  -5  15   9      115.07       84.88     21.49 o
  -4  15   9        0.04        0.14      8.58 o
  -3  15   9        3.40      -11.85     10.59 o
  -2  15   9      672.78      624.15     47.69 o
  -1  15   9      663.92      656.05     67.41 o
   0  15   9      248.58      303.30     33.57 o
   1  15   9       44.03       42.05     11.32 o
   2  15   9      164.45      140.42     21.00 o
   3  15   9       22.08       27.15     11.34 o
   4  15   9        3.59        7.28     14.70 o
   5  15   9       87.80       28.92     20.71 o
 -10  16   9        0.11       39.63     21.87 o
  -9  16   9     1014.80     1272.41     94.91 o
  -8  16   9      122.42      173.53     36.51 o
  -7  16   9       78.92       41.21     15.05 o
  -6  16   9      414.75      503.52     49.06 o
  -5  16   9      106.18       97.36     20.83 o
  -4  16   9      142.89      156.07     25.29 o
  -3  16   9       20.95        9.10     12.77 o
  -2  16   9      224.12      227.57     64.09 o
  -1  16   9      252.55      224.48     29.33 o
   0  16   9       19.27       50.13     16.91 o
   1  16   9       97.41       73.65     23.30 o
   2  16   9       20.58       25.09     10.31 o
   3  16   9      420.23      384.31     34.09 o
   4  16   9      110.99       96.45     27.37 o
   5  16   9      176.25      241.41     45.57 o
 -10  17   9        5.34        7.94     13.52 o
  -9  17   9       94.04       83.62     27.37 o
  -8  17   9        6.76        1.91     15.50 o
  -7  17   9      182.01      151.39     33.91 o
  -6  17   9      188.20      199.58     35.59 o
  -5  17   9        6.41       -2.81      8.50 o
  -4  17   9       14.59       15.81      9.33 o
  -3  17   9      142.13      126.67     24.24 o
  -2  17   9       26.57        9.93     10.03 o
  -1  17   9       16.84       27.85     12.21 o
   0  17   9     1173.61     1233.83     68.16 o
   1  17   9        2.90       -4.25     10.68 o
   2  17   9        2.78      -10.01     10.91 o
   3  17   9        6.68       -7.85     11.63 o
   4  17   9      110.03      117.83     30.56 o
  -9  18   9        5.31       20.83     21.69 o
  -8  18   9      326.51      340.57     51.70 o
  -7  18   9        0.00       12.97     12.99 o
  -6  18   9      139.48      176.33     36.57 o
  -5  18   9       64.02       50.13     16.55 o
  -4  18   9       68.24       17.75     14.97 o
  -3  18   9      191.53      189.24     28.04 o
  -2  18   9      813.68      853.13     58.08 o
  -1  18   9      401.33      337.16     36.52 o
   0  18   9      829.42      908.06     59.20 o
   1  18   9      636.49      690.87     67.65 o
   2  18   9        3.01      -10.46     10.40 o
   4  18   9       14.97       51.88     22.24 o
  -9  19   9        1.57      -23.25     20.23 o
  -8  19   9      139.60      159.82     37.74 o
  -7  19   9        5.19       14.67     18.29 o
  -6  19   9      110.16      172.81     38.18 o
  -5  19   9       14.22       61.71     29.87 o
  -4  19   9        1.21       -5.89     10.40 o
  -3  19   9       86.78      116.07     22.99 o
  -2  19   9      429.93      435.13     41.95 o
  -1  19   9       62.73       79.14     47.39 o
   0  19   9       39.41       58.13     16.42 o
   1  19   9       12.47       74.71     25.89 o
   2  19   9       11.28        1.57      7.90 o
  -8  20   9        1.43        7.70     11.39 o
  -7  20   9      278.65      237.28     44.83 o
  -6  20   9        0.46       -4.54     13.20 o
  -5  20   9       68.54       72.53     27.54 o
  -4  20   9        2.46       -7.95     16.10 o
  -3  20   9      296.08      268.52     56.73 o
  -2  20   9       14.57       27.28     20.69 o
  -1  20   9      177.97      178.57     28.00 o
   0  20   9      292.60      304.35     35.93 o
   1  20   9      224.96      248.95     32.28 o
  -7  21   9        1.92      -30.56     20.37 o
  -6  21   9       35.85       49.82     23.28 o
  -5  21   9       19.07       32.74     18.94 o
  -4  21   9      267.66      304.08     37.35 o
  -3  21   9        4.34       -6.07     19.77 o
  -2  21   9      229.30      221.78     30.80 o
  -1  21   9       68.28       34.40     13.40 o
   0  21   9       38.47       39.45     16.68 o
   1  21   9      219.06      208.44     37.82 o
  -6  22   9        1.45       10.23     13.47 o
  -5  22   9       69.68      216.00     45.55 o
  -4  22   9       80.93      132.95     36.51 o
  -3  22   9        6.54       10.18     14.56 o
  -2  22   9        3.95       24.24     14.46 o
  -1  22   9       10.48        7.60     10.27 o
   0  22   9       64.77      143.22     34.57 o
  -3  23   9       13.91       29.93     18.27 o
  -2  23   9       35.69       54.00     27.12 o
 -12   0  10      278.60      348.65     56.23 o
 -11   0  10       14.64       30.80     20.26 o
 -10   0  10       55.12       67.63     25.76 o
  -9   0  10       17.72       16.68     14.59 o
  -8   0  10      205.02      242.92     45.17 o
  -7   0  10       69.41       24.70     17.97 o
  -6   0  10       51.28      -16.68     17.15 o
  -5   0  10      369.97      323.57     50.06 o
  -4   0  10     1377.63     1399.52     91.07 o
  -3   0  10      156.51      153.04     20.71 o
  -2   0  10      161.46      178.77     22.93 o
  -1   0  10     1238.64     1339.06     83.20 o
   0   0  10      377.42      344.36     44.64 o
   1   0  10      101.45       95.15     26.45 o
   2   0  10      122.35       85.14     24.74 o
   3   0  10        4.09       -8.69     13.07 o
   4   0  10        0.06       19.23     19.19 o
   5   0  10      293.41      235.38     45.32 o
   6   0  10       21.67        5.63     15.25 o
 -12   1  10       23.36       46.19     17.78 o
 -11   1  10        0.06       -1.51     17.62 o
 -10   1  10       39.73       45.01     16.08 o
  -9   1  10        2.66        3.75      7.55 o
  -8   1  10      192.27      245.91     32.07 o
  -7   1  10        3.97       -0.41      8.94 o
  -6   1  10      234.23      226.21     30.10 o
  -5   1  10     1027.43     1055.17     42.03 o
  -4   1  10      444.43      434.50     28.12 o
  -3   1  10       10.77        2.45      6.87 o
  -2   1  10       54.94       49.75      9.04 o
  -1   1  10      197.75      200.04     21.18 o
   0   1  10       22.94       43.03     12.31 o
   1   1  10       85.86       67.35     17.98 o
   2   1  10       23.30       37.74     13.28 o
   3   1  10        0.12      -10.35     10.12 o
   4   1  10      196.47      170.88     27.45 o
   5   1  10        5.52       21.41     12.83 o
   6   1  10       16.22      -18.27     18.14 o
 -12   2  10       47.96       57.63     19.85 o
 -11   2  10        4.15      -12.80     11.73 o
 -10   2  10      262.01      279.72     35.16 o
  -9   2  10        5.10        9.81     23.25 o
  -8   2  10       38.44       54.04     21.37 o
  -7   2  10       68.45       43.99     23.92 o
  -6   2  10      425.34      433.88     74.61 o
  -5   2  10       36.57       45.66      9.05 o
  -4   2  10      247.25      285.78     22.45 o
  -3   2  10      406.04      444.02     31.70 o
  -2   2  10      296.03      326.45     39.23 o
  -1   2  10       64.14       47.93     10.97 o
   0   2  10      100.98       94.49     16.75 o
   1   2  10       55.33       42.78     12.97 o
   2   2  10       33.00       13.96     17.69 o
   3   2  10      326.12      300.88     34.27 o
   4   2  10        5.29        1.68      8.88 o
   5   2  10       69.90       79.53     25.20 o
   6   2  10        0.02       20.15     15.92 o
 -12   3  10       56.66       79.99     21.07 o
 -11   3  10      188.95      183.82     37.55 o
 -10   3  10      188.20      200.10     30.45 o
  -9   3  10      212.24      178.23     28.10 o
  -8   3  10       56.23       42.69     15.19 o
  -7   3  10        9.86       11.80     10.88 o
  -6   3  10        6.16       -1.32      8.77 o
  -5   3  10       40.44       46.04     14.55 o
  -4   3  10     1934.10     1985.26     57.61 o
  -3   3  10     1221.89     1157.20     52.74 o
  -2   3  10       36.30       25.11      9.40 o
  -1   3  10      164.33      136.52     23.94 o
   0   3  10       18.15       31.04      9.20 o
   1   3  10      108.15      113.69     19.84 o
   2   3  10       68.96       44.91     22.78 o
   3   3  10       11.84       29.48     13.21 o
   4   3  10       25.17       10.62     10.77 o
   5   3  10      223.78      232.93     32.58 o
   6   3  10        0.70      -27.00     18.00 o
 -12   4  10       18.64        0.91     10.06 o
 -11   4  10      171.03      207.19     30.26 o
 -10   4  10       82.68      111.36     22.70 o
  -9   4  10        4.71        7.50     11.33 o
  -8   4  10        2.54        2.13      9.48 o
  -7   4  10       59.22       41.85     10.49 o
  -6   4  10      545.18      492.71     43.71 o
  -5   4  10      172.83      206.59     34.85 o
  -4   4  10     2424.60     2585.57     64.21 o
  -3   4  10       27.92       32.65     13.61 o
  -2   4  10       88.83       77.42     23.76 o
  -1   4  10     1627.44     1676.34     68.51 o
   0   4  10      425.09      453.84     36.63 o
   1   4  10       17.08        3.17      8.36 o
   2   4  10       68.69       45.56     14.34 o
   3   4  10        5.50       10.15      9.55 o
   4   4  10       96.44       78.76     19.87 o
   5   4  10      111.60       95.63     44.27 o
   6   4  10       35.52       22.06     30.83 o
 -12   5  10        0.01       -8.76     19.30 o
 -11   5  10       28.20       -4.44     14.22 o
 -10   5  10       76.64       88.36     31.53 o
  -9   5  10       18.04       12.20     12.72 o
  -8   5  10       43.42       27.14     13.00 o
  -7   5  10       38.85       36.04     10.29 o
  -6   5  10      567.40      557.81     46.38 o
  -5   5  10      105.73      117.34     22.77 o
  -4   5  10      278.01      320.31     49.97 o
  -3   5  10      380.01      344.58     28.18 o
  -2   5  10        6.66        7.68      6.46 o
  -1   5  10      854.34      844.85     48.27 o
   0   5  10        0.30       -4.22     26.45 o
   1   5  10      332.01      358.25     36.87 o
   2   5  10       71.74       37.48     13.06 o
   3   5  10      235.13      223.32     29.31 o
   4   5  10        0.46        0.40     12.76 o
   5   5  10       12.05       37.61     15.81 o
   6   5  10       47.25       35.16     15.09 o
 -12   6  10        7.74       18.94     13.22 o
 -11   6  10      322.88      479.68     58.48 o
 -10   6  10      184.43      217.27     31.44 o
  -9   6  10        5.95       21.71     22.49 o
  -8   6  10       58.68       35.52     20.89 o
  -7   6  10       26.56       36.82      9.69 o
  -6   6  10      303.30      290.24     30.20 o
  -5   6  10        7.14       -2.79     32.79 o
  -4   6  10     1775.92     1684.24    111.93 o
  -3   6  10      924.70      978.07     45.76 o
  -2   6  10       54.32       54.98     13.28 o
  -1   6  10       15.43       27.28     11.24 o
   0   6  10      148.48      141.46     20.75 o
   1   6  10        6.59        8.07     12.16 o
   2   6  10      222.40      221.06     28.72 o
   3   6  10      339.29      336.76     36.34 o
   4   6  10      152.69      134.36     45.65 o
   5   6  10       30.93        8.98     11.23 o
 -12   7  10        0.86       -1.44     12.02 o
 -11   7  10        0.97        9.07     11.88 o
 -10   7  10      120.39      163.60     27.52 o
  -9   7  10       22.11        9.06     17.23 o
  -8   7  10       19.18       18.19      9.17 o
  -7   7  10      201.39      207.54     26.02 o
  -6   7  10      194.58      181.16     24.38 o
  -5   7  10      109.01       93.80     21.61 o
  -4   7  10        3.85       -6.17     11.89 o
  -3   7  10      120.78      106.16     27.63 o
  -2   7  10      704.82      755.55     42.88 o
  -1   7  10        5.23       -6.50      8.55 o
   0   7  10       46.02       49.18     20.11 o
   1   7  10      121.79      113.39     19.58 o
   2   7  10       53.92       45.88     19.60 o
   3   7  10       26.78       42.67     16.90 o
   4   7  10       16.12       25.67     12.14 o
   5   7  10        9.89        2.09     18.12 o
 -11   8  10       18.58       46.51     31.16 o
 -10   8  10       40.34       45.59     25.73 o
  -9   8  10       52.53       53.98     12.90 o
  -8   8  10       78.95       59.95     18.26 o
  -7   8  10      112.17       99.33     27.32 o
  -6   8  10       38.03       24.43     25.07 o
  -5   8  10     1096.25     1045.49     58.28 o
  -4   8  10      935.77      934.90     55.77 o
  -3   8  10      308.56      350.97     51.39 o
  -2   8  10     1049.93      919.39     81.35 o
  -1   8  10       77.86       71.59     13.94 o
   0   8  10        4.39        0.11     10.52 o
   1   8  10      531.94      525.88     39.87 o
   2   8  10       72.20       73.89     16.38 o
   3   8  10       27.48       52.06     19.51 o
   4   8  10       11.82       14.64     55.13 o
   5   8  10       63.97       74.10     18.79 o
 -10   9  10        0.62       12.41     15.58 o
  -9   9  10        9.44       30.15     10.91 o
  -8   9  10        0.26        0.09      9.55 o
  -7   9  10       16.13       -2.52     23.34 o
  -6   9  10        8.31       -1.44      7.88 o
  -5   9  10        7.78       10.81      9.09 o
  -4   9  10      237.90      246.70     29.50 o
  -3   9  10       41.04       51.49     23.39 o
  -2   9  10       56.86       79.45     27.45 o
  -1   9  10      156.31      150.17     20.64 o
   0   9  10        8.84       14.66      9.44 o
   1   9  10        2.34       -8.18      8.15 o
   2   9  10      128.38      136.95     47.02 o
   3   9  10      132.72      110.94     30.22 o
   4   9  10       16.49       32.83     13.99 o
   5   9  10       89.20      102.09     21.55 o
 -10  10  10      136.40      179.30     43.19 o
  -9  10  10       77.21       84.65     19.27 o
  -8  10  10      839.90      886.54    144.95 o
  -7  10  10       21.01       -8.60     25.28 o
  -6  10  10      379.77      421.27     38.69 o
  -5  10  10        9.13        8.07      9.04 o
  -4  10  10       13.88       11.01      9.50 o
  -3  10  10      184.28      172.02     38.95 o
  -2  10  10      413.63      444.44     57.39 o
  -1  10  10      394.26      434.75     55.80 o
   0  10  10     1216.85     1267.05     59.64 o
   1  10  10        3.97       -6.52      7.59 o
   2  10  10      479.96      510.05     69.61 o
   3  10  10       23.18       -1.35     12.44 o
   4  10  10       11.18       23.37     21.34 o
   5  10  10       24.92       19.64     19.29 o
 -10  11  10       51.41      116.21     37.81 o
  -9  11  10       56.53       51.56     16.40 o
  -8  11  10       54.35       96.48     19.87 o
  -7  11  10       35.27       52.80     39.30 o
  -6  11  10      289.72      369.94     37.06 o
  -5  11  10      295.85      322.60     34.73 o
  -4  11  10        8.39       15.71     10.15 o
  -3  11  10       21.49       37.82     12.30 o
  -2  11  10      100.84       65.54     22.02 o
  -1  11  10        1.57       15.57     14.01 o
   0  11  10       33.79       36.22     18.84 o
   1  11  10      366.32      374.90     54.32 o
   2  11  10       50.99       24.78     10.42 o
   3  11  10      270.80      285.45     30.75 o
   4  11  10      201.22      210.73     30.49 o
 -10  12  10      689.46      795.43     70.80 o
  -9  12  10       31.63       33.09     12.59 o
  -8  12  10        5.37        8.87     15.41 o
  -7  12  10       20.89        4.19      7.37 o
  -6  12  10       19.41        3.36      7.49 o
  -5  12  10      279.52      261.58     31.61 o
  -4  12  10       17.59       30.65     13.31 o
  -3  12  10       77.61       63.20     36.59 o
  -2  12  10       63.17       38.30     19.97 o
  -1  12  10        0.55       11.37     13.95 o
   0  12  10      184.79      148.00     32.25 o
   1  12  10       58.01       60.17     21.99 o
   2  12  10        5.00        0.97     11.27 o
   3  12  10       64.15       51.98     14.42 o
   4  12  10        3.45       19.26     16.85 o
 -10  13  10      456.42      593.54     63.03 o
  -9  13  10      287.64      369.70     38.43 o
  -8  13  10       29.78       14.44     37.70 o
  -7  13  10        0.79        2.06      8.55 o
  -6  13  10      189.25      146.13     23.76 o
  -5  13  10      131.24      163.81     36.30 o
  -4  13  10       16.09       -2.10     29.52 o
  -3  13  10      103.38      101.47     20.47 o
  -2  13  10        2.73      -12.04     16.85 o
  -1  13  10      266.42      298.12     47.11 o
   0  13  10       99.99       71.30     24.24 o
   1  13  10       47.97       16.09     13.21 o
   2  13  10       78.98       88.97     27.64 o
   3  13  10       25.25       -0.80     28.84 o
 -10  14  10        0.25       17.60     15.22 o
  -9  14  10      507.37      592.58     63.84 o
  -8  14  10       16.86       29.50     35.67 o
  -7  14  10       14.80      -14.64     17.42 o
  -6  14  10        8.39       -2.06      9.11 o
  -5  14  10       34.84       19.54     11.33 o
  -4  14  10      100.54       72.46     17.97 o
  -3  14  10       92.01       99.97     21.01 o
  -2  14  10       82.70       70.94     17.56 o
  -1  14  10       52.61       12.98     11.47 o
   0  14  10       37.90       34.30     13.60 o
   1  14  10       13.80       17.05     15.51 o
   2  14  10      988.13      926.82     77.49 o
  -9  15  10      389.07      463.45     57.46 o
  -8  15  10      172.18      203.15     30.01 o
  -7  15  10       45.12       42.80     20.67 o
  -6  15  10       98.48      113.24     21.67 o
  -5  15  10      110.06      110.96     57.43 o
  -4  15  10        0.70       14.95      9.72 o
  -3  15  10      513.85      539.67     46.62 o
  -2  15  10      151.16      146.19     25.13 o
  -1  15  10       15.56       46.97     20.50 o
   0  15  10      313.26      311.20     47.74 o
   1  15  10        4.48        8.45     12.23 o
   2  15  10       29.28      100.04     26.58 o
  -8  16  10      206.75      230.79     42.15 o
  -7  16  10        7.04       15.53     10.19 o
  -6  16  10        0.26       -7.51      9.34 o
  -5  16  10        1.58       15.43     11.31 o
  -4  16  10        7.64       14.80     10.26 o
  -3  16  10       68.70       34.50     14.38 o
  -2  16  10      474.03      523.75     46.27 o
  -1  16  10      245.50      278.27     34.06 o
   0  16  10      282.56      297.87     47.08 o
   1  16  10      708.62      678.19     68.86 o
   2  16  10      250.56      325.70     46.47 o
  -8  17  10      693.91      930.80     85.09 o
  -7  17  10        0.75        3.40     13.87 o
  -6  17  10       15.75       24.04     10.18 o
  -5  17  10       16.59       16.26     34.01 o
  -4  17  10        6.25       12.85     10.35 o
  -3  17  10        0.09       -6.84     10.53 o
  -2  17  10        8.71        6.90      8.10 o
  -1  17  10       81.21       80.20     18.45 o
   0  17  10      160.35      243.94     42.40 o
   1  17  10       28.93       47.11     19.54 o
  -7  18  10      275.65      330.14     52.38 o
  -6  18  10      106.09      115.53     31.41 o
  -5  18  10       14.65       15.43     33.84 o
  -4  18  10      144.75      195.44     29.35 o
  -3  18  10       16.38       13.25     17.74 o
  -2  18  10      134.89      147.81     33.01 o
  -1  18  10       51.72       68.92     18.45 o
   0  18  10      418.63      374.87     54.16 o
  -6  19  10      175.13      183.81     39.45 o
  -5  19  10        0.60      -18.49     12.33 o
  -4  19  10      366.60      351.22     54.77 o
  -3  19  10       39.24       69.12     31.76 o
  -2  19  10      235.70      241.07     33.81 o
  -1  19  10      130.46      163.49     27.41 o
 -10   1  11        6.37        8.24     10.88 o
  -9   1  11       38.27       69.04     19.48 o
  -8   1  11       17.37       42.20     14.77 o
  -7   1  11      265.02      291.18     36.15 o
  -6   1  11      129.96      104.02     26.08 o
  -5   1  11      691.29      695.99     53.49 o
  -4   1  11      400.96      349.42     61.06 o
  -3   1  11      591.42      593.23     36.21 o
  -2   1  11        0.02       -3.34      7.32 o
  -1   1  11       25.22       90.38     75.34 o
   0   1  11       56.83       74.32     16.30 o
   1   1  11       60.26       21.08     18.01 o
   2   1  11       48.55       60.07     16.44 o
   3   1  11        4.13        2.25     11.00 o
 -10   2  11       14.45       11.15     19.83 o
  -9   2  11        4.84       30.57     15.58 o
  -8   2  11       29.81       39.67     15.66 o
  -7   2  11       48.07       19.98     26.34 o
  -6   2  11        2.66       10.91     10.55 o
  -5   2  11      413.83      387.58     40.47 o
  -4   2  11        8.82       17.23     21.49 o
  -3   2  11      408.63      406.16     65.30 o
  -2   2  11      532.68      511.72     31.80 o
  -1   2  11      340.88      369.44     34.58 o
   0   2  11      107.08      100.84     18.79 o
   1   2  11       42.21       31.40     12.85 o
   2   2  11        6.96      -19.94     17.07 o
   3   2  11       24.92       37.45     13.85 o
 -10   3  11        2.66       24.07     12.91 o
  -9   3  11        0.70       14.10     21.13 o
  -8   3  11      110.38      143.88     27.72 o
  -7   3  11        3.53        4.49     16.38 o
  -6   3  11        4.94        1.62      8.41 o
  -5   3  11       20.21       30.70     13.26 o
  -4   3  11       63.86       56.61     24.16 o
  -3   3  11       47.43       39.45     19.65 o
  -2   3  11      583.73      609.63     77.73 o
  -1   3  11        0.18        5.57     13.08 o
   0   3  11       57.43       44.36     12.99 o
   1   3  11       18.62       29.30     13.30 o
   2   3  11        9.49        2.47     10.25 o
   3   3  11       70.36       51.90     18.07 o
 -10   4  11        0.19       23.35     21.23 o
  -9   4  11       33.82       16.39     32.40 o
  -8   4  11      298.81      391.34     42.88 o
  -7   4  11        1.16       -3.00     31.92 o
  -6   4  11        0.16        5.77     12.24 o
  -5   4  11      227.61      208.30     43.04 o
  -4   4  11        6.35       27.52     15.81 o
  -3   4  11      598.81      657.97     72.60 o
  -2   4  11       22.78       33.33     18.62 o
  -1   4  11     2367.27     2329.98     90.12 o
   0   4  11      130.68      153.52     43.99 o
   1   4  11       49.22       58.68     15.66 o
   2   4  11       38.07       31.44     26.11 o
   3   4  11        3.02        1.07     11.35 o
 -10   5  11       98.06      132.06     35.89 o
  -9   5  11       27.48       -4.55     24.93 o
  -8   5  11       35.20       68.80     19.72 o
  -7   5  11      134.97      144.39     26.35 o
  -6   5  11      118.61       96.47     31.87 o
  -5   5  11       85.00       82.82     28.91 o
  -4   5  11      104.07      128.96     36.62 o
  -3   5  11      250.91      244.64     44.25 o
  -2   5  11      238.24      191.64     40.06 o
  -1   5  11       26.26       -0.69     13.12 o
   0   5  11      266.69      300.92     26.22 o
   1   5  11      859.37      946.47     57.60 o
   2   5  11      240.21      229.51     29.82 o
   3   5  11       81.67       66.40     19.32 o
 -10   6  11       96.36      144.86     39.73 o
  -9   6  11       71.11       83.61     42.58 o
  -8   6  11        0.01      -13.28     10.14 o
  -7   6  11       15.63       14.86     16.88 o
  -6   6  11       14.39       37.24     25.55 o
  -5   6  11       13.02       34.52     16.80 o
  -4   6  11       47.44       48.76     23.45 o
  -3   6  11        2.98      -11.42     14.13 o
  -2   6  11      424.36      416.72     58.07 o
  -1   6  11        0.02        3.38     16.31 o
   0   6  11      548.09      507.87     62.34 o
   1   6  11      299.56      278.65     31.60 o
   2   6  11      281.86      253.50     32.37 o
   3   6  11        3.58       18.57     14.29 o
  -8   7  11      114.29       96.79     35.88 o
  -7   7  11       51.28       87.27     31.44 o
  -6   7  11        7.92      -14.96     15.03 o
  -5   7  11      418.67      532.21     68.28 o
  -4   7  11      470.37      459.83     62.87 o
  -3   7  11      262.30      238.66     45.14 o
  -2   7  11        6.30      -26.26     17.86 o
  -1   7  11      110.57       86.04     27.00 o
   0   7  11       48.09       30.69     13.90 o
   1   7  11       37.24       27.26     11.73 o
   2   7  11      396.66      377.07     39.07 o
   3   7  11        3.24       31.50     13.77 o
  -8   8  11       49.41       59.67     27.24 o
  -7   8  11       93.55      102.37     34.76 o
  -6   8  11       41.43       42.63     12.07 o
  -5   8  11       72.00       53.54     24.22 o
  -4   8  11      642.00      640.04     73.15 o
  -3   8  11       47.30       51.70     20.60 o
  -2   8  11       57.83      113.39     32.84 o
  -1   8  11      283.76      233.68     44.08 o
   0   8  11        0.00      -20.54     16.21 o
   1   8  11       30.76       38.79     18.48 o
   2   8  11       37.17       22.42     21.14 o
  -8   9  11       33.23       50.86     24.06 o
  -7   9  11       17.12       28.50     30.67 o
  -6   9  11       27.24       17.55     23.47 o
  -5   9  11      250.39      213.64     44.22 o
  -4   9  11       50.97       49.11     22.62 o
  -3   9  11        3.08       15.65     16.52 o
  -2   9  11      353.50      310.80     51.55 o
  -1   9  11       42.42       38.10     16.45 o
   0   9  11       20.25        1.28      9.87 o
   1   9  11      170.88      147.90     32.24 o
   2   9  11        7.85      -33.64     22.43 o
  -7  10  11        6.18       11.00      9.48 o
  -6  10  11      132.71      134.25     23.73 o
  -5  10  11        7.21        5.82      9.28 o
  -4  10  11      475.97      514.03     66.70 o
  -3  10  11      102.09       96.06     29.66 o
  -2  10  11      113.18      192.12     39.92 o
  -1  10  11      139.06      142.12     34.91 o
   0  10  11       35.90       77.46     24.76 o
   1  10  11      110.15       92.02     26.24 o
   2  10  11        0.24        1.22     13.19 o
  -7  11  11      170.14      194.06     39.14 o
  -6  11  11      145.62      156.65     25.14 o
  -5  11  11        3.85       -6.91     33.85 o
  -4  11  11       12.69       19.86     17.16 o
  -3  11  11      469.96      448.69     62.43 o
  -2  11  11      111.42      160.68     37.33 o
  -1  11  11        0.00       -0.89     17.52 o
   0  11  11       61.89       15.84     13.93 o
   1  11  11        8.53       45.95     19.79 o
  -7  12  11       43.56       19.58     11.32 o
  -6  12  11        3.32       -7.14     22.07 o
  -5  12  11      183.89      118.24     29.87 o
  -4  12  11      126.00      151.91     25.33 o
  -3  12  11        5.10      -17.19     16.76 o
  -2  12  11       26.02       11.12     14.76 o
  -1  12  11       12.42       28.22     18.31 o
   0  12  11       79.53       84.07     26.63 o
   1  12  11      218.13      266.04     44.98 o
  -7  13  11       23.25       11.33     12.93 o
  -6  13  11       21.91       28.94     18.94 o
  -5  13  11        1.59        5.73     18.44 o
  -4  13  11       11.31       39.48     22.42 o
  -3  13  11      137.22      135.65     35.35 o
  -2  13  11       76.66      111.15     30.74 o
  -1  13  11        0.12       19.53     15.61 o
   0  13  11       41.12       66.49     24.66 o
  -6  14  11      250.16      291.46     48.09 o
  -5  14  11        4.67       -3.07     21.67 o
  -4  14  11      127.88      149.57     26.00 o
  -3  14  11       29.66       47.55     21.63 o
  -2  14  11      314.74      325.31     52.56 o
  -1  14  11       47.98       35.13     18.88 o
  -5  15  11       10.27        3.26     10.95 o
  -4  15  11      114.83      155.43     31.72 o
  -3  15  11        1.02        6.61     14.92 o
  -2  15  11       35.92       62.61     22.87 o
  -5   0  12       38.17       50.80     22.98 o
  -4   0  12       28.14       28.36     19.15 o
  -5   1  12       51.55       17.20     17.45 o
  -4   1  12        1.52      -15.59     15.11 o
  -3   1  12       75.70       68.29     26.49 o
  -5   2  12       28.45       38.16     20.17 o
  -4   2  12        0.27       28.74     20.62 o
  -3   2  12        6.08       10.05     13.93 o
   0   2  12        0.94      -17.87     15.68 o
  -4   3  12       13.46      -15.98     16.89 o
  -3   3  12      131.03      156.30     38.66 o
  -2   3  12      430.97      421.79     62.09 o
   0   3  12       51.97       45.91     22.12 o
  -4   4  12      277.97      274.89     50.85 o
  -3   4  12        8.89       14.03     13.43 o
  -2   4  12      900.44      943.88     90.50 o
  -1   4  12       24.20        6.26     13.78 o
  -4   5  12       16.89      -17.81     16.63 o
  -3   5  12       30.12       14.79     13.16 o
  -2   5  12       82.31       39.07     23.71 o
  -1   5  12      195.48      208.60     28.98 o
  -4   6  12      392.81      333.52     56.36 o
  -3   6  12       31.05       13.67     13.37 o
  -2   6  12      138.86      169.41     39.66 o
  -1   6  12      336.55      297.31     68.29 o
  -3   7  12        8.68       70.19     25.71 o
  -2   7  12      254.19      258.71     47.95 o
 
